# Supplementary material for: HSPA6 is Correlated With the Malignant Progression and Immune Microenvironment of Gliomas
Source: Front Cell Dev Biol. 2022 Feb 23;10:833938. doi: 10.3389/fcell.2022.833938 (PMC8904718; doi:10.3389/fcell.2022.833938)
Supplement: Supplementary file 2 [file Table3.XLSX]

## Sheet: Supplementary Table S3
Supplementary Table 3: Top 10 in network string_interactions_short.tsv ranked by MCC method
Rank	Name	Score
1	HSPA5	21888
1	HSPA9	21888
3	HSPA12A	21600
3	HSPA12B	21600
5	HSPA1A	20448
6	HSPA6	20160
7	HSPA4L	10944
7	HSPA4	10944
9	HSPA8	10320
10	HSPA1L	10080
