# Supplementary material for: HSPA6 is Correlated With the Malignant Progression and Immune Microenvironment of Gliomas
Source: Front Cell Dev Biol. 2022 Feb 23;10:833938. doi: 10.3389/fcell.2022.833938 (PMC8904718; doi:10.3389/fcell.2022.833938)
Supplement: Supplementary file 3 [file Table6.XLSX]

## Sheet: Supplementary Table 6
Supplementary Table 6: 581 DEGs in the GSE16011 cohort
id	logFC	AveExpr	t	P.Value	adj.P.Val	B
HSPA6	2.03963	7.37363	22.2147	6.30805e-61	1.27227e-56	127.577
TGFBI	2.47545	9.79612	15.5477	1.61646e-38	1.63011e-34	76.7992
TCIRG1	1.15418	7.16401	15.1543	3.62546e-37	2.4374e-33	73.7317
P4HA2	1.03892	5.94371	15.024	1.01485e-36	5.11713e-33	72.7164
C1RL	1.12892	6.80737	14.8354	4.50295e-36	1.30864e-32	71.2467
PLAUR	1.39914	7.17528	14.8222	4.99681e-36	1.30864e-32	71.1441
C5AR1	1.85991	7.47017	14.8174	5.19068e-36	1.30864e-32	71.1065
CEBPD	1.81046	8.55943	14.618	2.50434e-35	5.61222e-32	69.5542
S100A11	1.89853	9.26794	14.525	5.21699e-35	1.05221e-31	68.8302
TNFAIP8	1.03733	5.50385	14.4618	8.58197e-35	1.57354e-31	68.3392
TNFAIP3	1.39212	7.07556	14.3929	1.4781e-34	2.48432e-31	67.8029
C1R	2.33275	9.44547	14.3378	2.28176e-34	3.54006e-31	67.3746
S100A4	1.99401	8.5116	14.3174	2.6791e-34	3.85963e-31	67.2162
FCGR2B	2.14915	6.41841	14.1917	7.206e-34	9.08361e-31	66.2402
VIM	1.57628	9.76934	14.1822	7.77013e-34	9.21858e-31	66.1658
MYOF	1.316	7.13029	14.1232	1.23627e-33	1.38524e-30	65.7077
CYTIP	1.47652	5.95869	14.1041	1.43669e-33	1.52508e-30	65.5595
ANXA2	1.40287	9.73147	13.918	6.20042e-33	6.10149e-30	64.1169
SERPING1	2.06869	9.33969	13.8091	1.45816e-32	1.3368e-29	63.2733
CSTA	1.96796	7.45089	13.6305	5.91908e-32	5.19052e-29	61.8912
ANXA2P2	1.60793	10.1263	13.5866	8.34726e-32	7.01483e-29	61.552
NAMPT	1.7375	9.81395	13.5599	1.02857e-31	8.2981e-29	61.346
CEBPB	1.40722	10.8459	13.5534	1.08235e-31	8.39609e-29	61.2958
S100A10	1.65691	8.75861	13.4848	1.8513e-31	1.29671e-28	60.7662
SQOR	1.44285	8.75285	13.4839	1.86447e-31	1.29671e-28	60.7592
LOC154761	1.70974	7.23694	13.4765	1.97616e-31	1.32857e-28	60.7018
CLEC5A	2.25754	6.19138	13.4455	2.51881e-31	1.60647e-28	60.4625
CAPG	1.75511	8.43454	13.444	2.54882e-31	1.60647e-28	60.4508
ABCC3	1.19059	7.1291	13.4208	3.05396e-31	1.86652e-28	60.2724
SERPINA1	1.07703	5.91408	13.3693	4.56985e-31	2.56026e-28	59.8748
PYGL	1.76488	8.773	13.2632	1.04657e-30	5.55482e-28	59.0574
CD163	2.04524	8.63987	13.138	2.77762e-30	1.43646e-27	58.0944
CLIC1	1.65294	10.1464	13.1334	2.8782e-30	1.44503e-27	58.0594
FAM114A1	1.47115	7.66436	13.1275	3.01404e-30	1.44738e-27	58.0139
ANXA1	1.48704	7.61352	13.0981	3.7891e-30	1.77726e-27	57.7881
CXCR4	1.65149	8.5253	13.0822	4.2909e-30	1.96689e-27	57.6654
ADM	2.67879	9.92429	12.9954	8.42833e-30	3.77758e-27	56.9994
CD44	1.26425	7.10787	12.9212	1.50016e-29	6.43759e-27	56.4307
PLOD1	1.10188	8.75991	12.9135	1.59315e-29	6.66253e-27	56.3713
BHLHE40	1.58235	7.79029	12.9091	1.64854e-29	6.66253e-27	56.3376
DPYD	1.1242	5.89829	12.9088	1.65168e-29	6.66253e-27	56.3357
ANG	1.34671	6.56663	12.9045	1.70842e-29	6.75629e-27	56.3024
HEXB	1.01601	10.5393	12.7927	4.06704e-29	1.49142e-26	55.4468
SMIM3	1.89544	8.73308	12.7749	4.67179e-29	1.62457e-26	55.3101
RNASE4	1.7553	7.0572	12.7726	4.75552e-29	1.62566e-26	55.2925
EMP3	2.61119	8.49268	12.6909	8.95526e-29	2.96096e-26	54.6682
CASP4	1.04394	6.30273	12.676	1.00502e-28	3.2694e-26	54.5544
RNF135	1.52506	8.47037	12.6422	1.3054e-28	4.11386e-26	54.2964
FLNA	1.35922	9.10681	12.6267	1.47099e-28	4.49522e-26	54.1786
SERPINE1	1.91017	6.99522	12.5925	1.9175e-28	5.60493e-26	53.9172
TLR2	1.56913	8.56403	12.5787	2.13193e-28	6.1427e-26	53.8126
BCL2A1	1.98688	6.38951	12.5744	2.20483e-28	6.17629e-26	53.7794
IRF1	1.06876	7.14469	12.5148	3.49411e-28	9.65378e-26	53.3253
PLP2	1.88214	8.87576	12.4967	4.01613e-28	1.09461e-25	53.1879
PLAU	1.7997	7.02546	12.4455	5.96334e-28	1.58256e-25	52.798
ITGA5	1.15831	7.62032	12.3736	1.03791e-27	2.68379e-25	52.2514
STEAP3	1.5261	6.73474	12.3649	1.10941e-27	2.83236e-25	52.1857
ISG20	1.15524	6.94391	12.3601	1.15105e-27	2.90195e-25	52.1493
UPP1	1.56947	7.59886	12.3574	1.1754e-27	2.92674e-25	52.1287
ARPC1B	1.21997	9.61412	12.3076	1.72465e-27	4.19091e-25	51.7505
GLMP	1.15605	7.07292	12.3011	1.81334e-27	4.35395e-25	51.701
MCUB	2.0473	7.84988	12.2489	2.70713e-27	6.27586e-25	51.3058
NFKBIZ	1.44187	7.55106	12.2121	3.59108e-27	8.04762e-25	51.0271
NCF2	1.36652	6.52037	12.2028	3.85923e-27	8.55351e-25	50.9561
SLC2A3	1.45195	7.89946	12.1945	4.11164e-27	9.01387e-25	50.8936
OSMR	1.50358	6.3328	12.1877	4.33287e-27	9.39673e-25	50.8419
RNF149	1.38979	9.16344	12.181	4.56096e-27	9.68316e-25	50.7913
CFI	2.37043	8.38587	12.1701	4.96014e-27	1.0421e-24	50.7086
HSPB1	1.22919	10.807	12.1675	5.05693e-27	1.05148e-24	50.6895
NNMT	2.0444	7.1438	12.1369	6.39839e-27	1.29363e-24	50.4574
RIPPLY2	-1.36751	6.07065	-12.1366	6.413e-27	1.29363e-24	50.4552
CPQ	1.36631	7.2649	12.1365	6.41395e-27	1.29363e-24	50.4551
THEMIS2	1.3344	7.1466	12.0889	9.24067e-27	1.82721e-24	50.0949
PTX3	2.81715	7.44846	12.0874	9.3447e-27	1.82984e-24	50.0839
CASP1	1.48298	7.60703	12.0633	1.12368e-26	2.17919e-24	49.902
GSAP	1.92054	8.12645	12.0316	1.43237e-26	2.72542e-24	49.6627
TIMP1	2.45775	11.4378	12.0265	1.48939e-26	2.80743e-24	49.6242
PLBD1	1.36574	7.36541	12.0076	1.72102e-26	3.214e-24	49.4816
C15orf48	1.24149	5.14355	11.9733	2.23701e-26	4.04889e-24	49.223
NPC2	1.2042	10.6896	11.9563	2.54694e-26	4.54595e-24	49.095
RAB27A	1.07551	6.73055	11.9413	2.85701e-26	5.05466e-24	48.9817
CCR1	1.27913	7.31872	11.9372	2.94745e-26	5.16932e-24	48.951
CHI3L1	3.11985	8.82032	11.8546	5.53358e-26	9.37872e-24	48.3298
RNASE2	1.75653	7.83831	11.8407	6.15452e-26	1.02587e-23	48.2249
DOK6	-1.51803	5.80875	-11.8099	7.78217e-26	1.27609e-23	47.9936
TNFRSF1A	1.3282	9.31979	11.7974	8.5585e-26	1.38093e-23	47.8998
SLAMF8	1.11934	5.84193	11.7945	8.7484e-26	1.40037e-23	47.8781
GBP1	1.79858	7.83427	11.7626	1.11526e-25	1.77115e-23	47.6387
CXCL8	2.44183	7.15227	11.7545	1.18582e-25	1.85402e-23	47.5782
CD58	1.16938	6.38474	11.6685	2.27957e-25	3.41012e-23	46.9338
IBSP	2.28721	6.62518	11.6661	2.32056e-25	3.44142e-23	46.9162
SPOCD1	1.88893	7.37829	11.6588	2.45239e-25	3.61039e-23	46.8617
LDHA	1.45363	12.2633	11.6538	2.54733e-25	3.72297e-23	46.8243
KHNYN	1.10654	6.89597	11.6449	2.72636e-25	3.95597e-23	46.7573
DNAJB1	1.05563	9.43816	11.6337	2.96738e-25	4.27494e-23	46.6738
ANGPTL4	1.40219	7.51151	11.6242	3.18829e-25	4.52849e-23	46.603
CAVIN1	1.1607	7.28705	11.6228	3.22396e-25	4.54714e-23	46.592
OLFML2B	1.65691	7.6269	11.6129	3.47274e-25	4.83461e-23	46.5187
RBMS1	1.32939	8.88236	11.6118	3.50395e-25	4.84048e-23	46.5099
SERPINB1	1.02053	6.79236	11.6023	3.76441e-25	5.16493e-23	46.4392
C1S	1.95709	8.72242	11.5995	3.84586e-25	5.24102e-23	46.4181
IQGAP1	1.41953	9.00454	11.5901	4.12881e-25	5.58885e-23	46.3481
TREM1	1.9733	6.9611	11.5825	4.37343e-25	5.88051e-23	46.2913
LGALS1	1.45095	12.1267	11.5787	4.50047e-25	6.01126e-23	46.2631
EFEMP2	1.65578	8.52042	11.5453	5.79682e-25	7.59195e-23	46.0135
FAS	1.17566	6.50943	11.5245	6.78364e-25	8.82705e-23	45.8585
BLVRB	1.00124	8.88106	11.5197	7.03591e-25	9.09662e-23	45.8225
GPR84	1.09256	5.8054	11.5008	8.11554e-25	1.02945e-22	45.6817
GPNMB	1.94264	7.79627	11.4996	8.18948e-25	1.03234e-22	45.6728
VMP1	1.36487	6.68914	11.4882	8.92586e-25	1.11817e-22	45.5879
FCGBP	2.47133	9.30318	11.4706	1.01928e-24	1.26901e-22	45.457
ITGB2	1.12415	7.63177	11.461	1.09605e-24	1.35621e-22	45.3855
MVP	1.08689	8.05353	11.4129	1.57552e-24	1.91425e-22	45.0277
HMOX1	1.86598	8.9348	11.4019	1.71148e-24	2.06699e-22	44.9461
GBE1	1.18722	9.86358	11.3388	2.75215e-24	3.24608e-22	44.4778
CD14	1.72503	9.9292	11.3359	2.81458e-24	3.30042e-22	44.4557
PHYHIPL	-1.79179	10.1586	-11.3222	3.11964e-24	3.63699e-22	44.3542
GLIPR1	1.45813	8.24288	11.2818	4.22717e-24	4.87188e-22	44.0547
AEBP1	1.92284	9.31162	11.2612	4.93261e-24	5.52699e-22	43.9026
TNFRSF1B	1.09682	7.70513	11.2408	5.74984e-24	6.4071e-22	43.7514
LGALS3	1.27814	7.55773	11.2077	7.3711e-24	8.07977e-22	43.5066
LOX	1.98203	6.09323	11.1933	8.21292e-24	8.90572e-22	43.4
AMPD3	1.34885	7.47124	11.1826	8.89657e-24	9.59545e-22	43.3211
SYTL2	1.04777	7.52628	11.1739	9.49914e-24	1.01697e-21	43.2565
METRNL	1.07671	7.2744	11.1676	9.95668e-24	1.05139e-21	43.2102
ALOX5AP	1.96879	10.4708	11.1601	1.05332e-23	1.10075e-21	43.1547
RDH10	1.0723	6.49667	11.1408	1.21642e-23	1.26464e-21	43.0128
TRIP6	1.4145	8.94041	11.102	1.62658e-23	1.66925e-21	42.7264
SNAP91	-2.41154	7.97839	-11.1016	1.63115e-23	1.66925e-21	42.7236
SLC25A43	1.62096	6.71599	11.101	1.63871e-23	1.66925e-21	42.719
SLA	1.14759	8.26985	11.0561	2.29164e-23	2.28813e-21	42.3885
PPP1R15A	1.03243	7.22459	11.0497	2.40461e-23	2.38909e-21	42.3411
WIPI1	1.12186	7.83539	11.0479	2.4367e-23	2.40405e-21	42.328
CCL2	2.28233	8.96818	11.0475	2.44351e-23	2.40405e-21	42.3252
FCGR3B	1.16172	7.34149	10.9736	4.2404e-23	4.03418e-21	41.782
LGALS3BP	1.05337	10.1372	10.9619	4.62514e-23	4.35855e-21	41.6964
ACTN1	1.05112	8.71117	10.9613	4.64619e-23	4.35855e-21	41.6919
LAIR1	1.01952	7.22856	10.9573	4.78733e-23	4.47017e-21	41.6624
SPAG4	1.20934	6.32016	10.9506	5.03292e-23	4.67783e-21	41.6131
VAMP8	1.3993	8.73208	10.9461	5.20143e-23	4.81228e-21	41.5806
CHI3L2	2.49411	8.14867	10.9166	6.47744e-23	5.8323e-21	41.3644
FUCA2	1.38175	8.19783	10.9128	6.66533e-23	5.97481e-21	41.3362
IL6	1.30486	6.0009	10.9107	6.7691e-23	6.0322e-21	41.321
LY96	1.67574	8.64025	10.9103	6.78917e-23	6.0322e-21	41.3181
DUSP26	-1.11781	7.89379	-10.9054	7.04319e-23	6.20323e-21	41.2819
FCER1G	1.53469	8.94845	10.9038	7.1282e-23	6.25081e-21	41.2701
FN1	1.04431	9.44398	10.9023	7.20644e-23	6.29207e-21	41.2593
CCN1	1.73486	8.74206	10.8867	8.09357e-23	7.00597e-21	41.1449
CTBS	1.1611	7.45235	10.8731	8.95328e-23	7.71704e-21	41.0454
IL13RA1	1.42641	7.51036	10.8648	9.52218e-23	8.17246e-21	40.9847
LHFPL2	1.04802	8.96593	10.8416	1.13087e-22	9.54332e-21	40.8152
RGS1	1.30722	7.44596	10.8234	1.29436e-22	1.06992e-20	40.6822
SAMD9L	1.27332	6.81284	10.8116	1.41292e-22	1.15373e-20	40.5958
LYN	1.06649	7.9604	10.7619	2.04139e-22	1.64035e-20	40.2332
SLC7A7	1.11676	8.69976	10.7335	2.51904e-22	2.00816e-20	40.026
COL5A2	1.97837	8.61319	10.7219	2.74397e-22	2.17887e-20	39.9417
PRSS23	1.05822	7.11839	10.7176	2.83153e-22	2.23908e-20	39.9108
ENHO	-1.54212	8.37749	-10.7171	2.84201e-22	2.23908e-20	39.9071
WWTR1	1.29339	8.38756	10.7117	2.9577e-22	2.32116e-20	39.8678
CD109	1.0146	5.79662	10.6748	3.88552e-22	3.00257e-20	39.599
G0S2	1.53684	6.92819	10.664	4.2071e-22	3.22635e-20	39.5206
GEM	1.49856	9.15088	10.6534	4.54996e-22	3.47607e-20	39.4434
SLC2A10	2.03565	7.45427	10.6355	5.19088e-22	3.93589e-20	39.3136
MAP3K8	1.14904	5.8225	10.6209	5.78004e-22	4.34991e-20	39.2077
LAMB1	1.73471	8.31501	10.591	7.20416e-22	5.40151e-20	38.9907
SOX8	-2.01504	11.1607	-10.5754	8.07812e-22	6.00832e-20	38.8779
PCSK2	-1.72531	5.84285	-10.575	8.10285e-22	6.00832e-20	38.8748
ADAMTS1	1.20528	6.93039	10.5659	8.66155e-22	6.39907e-20	38.8092
HRH1	1.3214	7.38525	10.5633	8.82836e-22	6.49851e-20	38.7904
PLOD2	1.88012	8.91301	10.5472	9.9363e-22	7.20882e-20	38.6739
BIRC3	1.0382	5.03993	10.5316	1.11447e-21	7.99922e-20	38.5608
ARHGAP18	1.17545	7.1365	10.5261	1.16073e-21	8.27234e-20	38.5207
SLC43A3	1.03991	7.61575	10.5008	1.39713e-21	9.71679e-20	38.3381
IER3	1.45035	8.76203	10.4987	1.41835e-21	9.83048e-20	38.3233
SEZ6L	-1.40844	7.31633	-10.4948	1.46009e-21	1.00851e-19	38.2947
NIBAN1	1.54171	8.06268	10.4928	1.48141e-21	1.01975e-19	38.2804
DEPP1	1.18429	8.15102	10.4741	1.6988e-21	1.1421e-19	38.1455
RFTN2	-1.06659	7.80104	-10.4513	2.00788e-21	1.34095e-19	37.9809
TAGLN2	1.49654	9.22679	10.4444	2.1114e-21	1.40544e-19	37.9313
BACE2	1.26187	6.58188	10.4341	2.27714e-21	1.50416e-19	37.8569
DYNLT3	1.63269	9.8504	10.4188	2.54698e-21	1.6571e-19	37.7466
NMI	1.18471	8.69271	10.4179	2.56324e-21	1.66231e-19	37.7403
STC1	1.22918	6.19407	10.4022	2.87557e-21	1.85295e-19	37.6271
PLTP	1.38201	9.9467	10.3876	3.19908e-21	2.01632e-19	37.522
KCNB1	-1.16549	6.80449	-10.3393	4.55081e-21	2.77297e-19	37.1749
LAMB2	1.02411	8.50088	10.3357	4.67326e-21	2.83901e-19	37.1487
CP	1.68841	6.23206	10.332	4.80164e-21	2.90824e-19	37.122
HILPDA	1.70278	9.86625	10.3041	5.88168e-21	3.52011e-19	36.9222
GPR65	1.49736	7.42316	10.294	6.33245e-21	3.76753e-19	36.8495
RUNDC3A	-1.2862	7.62243	-10.293	6.3755e-21	3.78198e-19	36.8428
SERPINH1	1.35719	8.61422	10.2846	6.78164e-21	3.99938e-19	36.782
DDB2	1.07697	6.97304	10.2824	6.88816e-21	4.05036e-19	36.7666
F13A1	2.21942	8.57149	10.2599	8.11309e-21	4.72927e-19	36.6054
GBP2	1.8263	8.12768	10.2591	8.16191e-21	4.74402e-19	36.5995
C1orf162	1.30207	8.1829	10.2463	8.955e-21	5.13106e-19	36.5082
HAMP	1.82915	7.62277	10.2423	9.21874e-21	5.26721e-19	36.4796
CRYBG1	1.78744	6.02749	10.2325	9.89862e-21	5.62381e-19	36.4095
ADGRA1	-1.08488	6.9725	-10.227	1.03038e-20	5.83757e-19	36.37
JUNB	1.02984	8.34429	10.2231	1.05993e-20	5.98815e-19	36.3422
GPR183	1.26522	6.92521	10.2125	1.14485e-20	6.43191e-19	36.2662
CRYZ	1.11661	9.55946	10.2051	1.20838e-20	6.73253e-19	36.2131
CTSC	1.20675	7.53737	10.2023	1.23275e-20	6.84943e-19	36.1934
CADM2	-1.72103	7.94414	-10.184	1.40832e-20	7.69046e-19	36.0623
POGLUT3	1.12327	7.71792	10.1737	1.51702e-20	8.22493e-19	35.9891
GRIA4	-1.30225	6.03365	-10.1646	1.62038e-20	8.76179e-19	35.9241
PDPN	1.73234	6.84727	10.1548	1.73981e-20	9.35738e-19	35.8541
FZD7	2.02339	7.63886	10.1268	2.13104e-20	1.14008e-18	35.6544
PYCARD	1.11194	7.76434	10.1246	2.16469e-20	1.15501e-18	35.6389
CA12	1.36979	7.53166	10.1205	2.22976e-20	1.18615e-18	35.6098
ZFP36	1.16251	9.81358	10.1182	2.26756e-20	1.20038e-18	35.5932
NDRG1	1.44048	10.8108	10.1114	2.38122e-20	1.25725e-18	35.5451
IL10RA	1.1853	7.734	10.1013	2.56165e-20	1.34898e-18	35.4731
TUBB6	1.72866	8.97141	10.0923	2.73407e-20	1.42859e-18	35.409
CRTAC1	-1.2766	6.2046	-10.0786	3.01819e-20	1.56891e-18	35.3116
DTX3L	1.0183	9.19126	10.0699	3.21423e-20	1.65377e-18	35.2497
HEBP1	1.32704	8.88628	10.0668	3.28717e-20	1.68699e-18	35.2276
FLRT1	-1.18147	7.0347	-10.0615	3.41315e-20	1.74376e-18	35.1906
COL8A1	1.19241	5.18719	10.0566	3.53821e-20	1.80208e-18	35.1551
ATP6V1G2	-1.62665	8.74303	-10.045	3.84534e-20	1.95357e-18	35.0732
CLEC2B	1.20823	6.85377	10.0362	4.09835e-20	2.06938e-18	35.0104
TCIM	1.93844	8.11284	10.036	4.10407e-20	2.06938e-18	35.009
PLAAT4	1.49642	8.57175	10.0321	4.22026e-20	2.11738e-18	34.9816
OSBPL3	1.30792	7.41207	10.0232	4.50003e-20	2.24656e-18	34.9184
LAMC1	1.06282	9.1073	10.0184	4.65979e-20	2.31486e-18	34.884
FKBP9	1.40992	9.37867	9.99776	5.40469e-20	2.67175e-18	34.738
VSIG4	1.62067	10.415	9.99311	5.58856e-20	2.75589e-18	34.7051
IGFBP2	2.4267	10.167	9.9867	5.85234e-20	2.87892e-18	34.6597
TMEM176A	1.43119	8.03657	9.95483	7.35901e-20	3.55932e-18	34.4341
LOXL1	1.77087	7.13435	9.95136	7.54482e-20	3.63192e-18	34.4096
COL6A2	1.36166	7.20559	9.94854	7.69918e-20	3.69725e-18	34.3896
HCK	1.13407	7.53626	9.9356	8.44825e-20	4.03774e-18	34.2982
CSMD3	-2.03883	6.7027	-9.93369	8.56537e-20	4.08404e-18	34.2847
LAPTM5	1.27614	10.9191	9.92092	9.387e-20	4.44428e-18	34.1945
IGFBP3	1.83273	9.71825	9.91219	9.99336e-20	4.69828e-18	34.1329
COL5A1	1.61544	7.0356	9.89706	1.11385e-19	5.1763e-18	34.0261
MXRA5	1.80071	7.19363	9.89431	1.13601e-19	5.25507e-18	34.0067
LTF	3.17078	8.47248	9.86859	1.36576e-19	6.1901e-18	33.8254
SCG3	-1.95222	9.70633	-9.85694	1.48449e-19	6.66829e-18	33.7433
FLNC	1.03731	7.721	9.82337	1.88717e-19	8.32874e-18	33.5071
HIST1H2BK	1.193	9.39532	9.81854	1.95343e-19	8.56496e-18	33.4731
EVA1C	1.48958	7.14465	9.81203	2.04643e-19	8.95326e-18	33.4273
USP54	-1.13472	9.1621	-9.8059	2.13793e-19	9.29307e-18	33.3843
DIRAS3	1.99554	7.38157	9.79922	2.24231e-19	9.62236e-18	33.3373
CCL20	1.53439	5.18901	9.78688	2.44869e-19	1.04414e-17	33.2507
RARRES2	1.81808	7.60415	9.74389	3.32636e-19	1.38044e-17	32.9492
PARP12	1.0596	7.33855	9.74038	3.41061e-19	1.4096e-17	32.9246
EMILIN1	1.19951	6.64697	9.73172	3.62732e-19	1.49305e-17	32.8639
CTSS	1.08074	8.03206	9.72534	3.79576e-19	1.5592e-17	32.8192
C1QB	1.38998	10.3569	9.7138	4.12045e-19	1.6823e-17	32.7385
GABRB3	-1.45054	6.27791	-9.71232	4.16418e-19	1.69329e-17	32.7281
VEGFA	1.74996	9.72262	9.69046	4.864e-19	1.94261e-17	32.5752
ASCL1	-1.51611	8.7735	-9.67973	5.24897e-19	2.09222e-17	32.5002
FBLN5	1.54805	7.80954	9.67173	5.55566e-19	2.2101e-17	32.4444
LIF	1.15909	6.01581	9.65657	6.18651e-19	2.43228e-17	32.3385
TLR1	1.35355	7.21864	9.64025	6.94553e-19	2.69912e-17	32.2246
ABRACL	1.10888	7.34276	9.63711	7.10172e-19	2.75451e-17	32.2027
PIFO	1.33596	7.48127	9.63097	7.41739e-19	2.86045e-17	32.1599
GBP3	1.97209	8.46835	9.63047	7.44344e-19	2.86501e-17	32.1565
MAP3K7CL	1.18723	5.77579	9.61621	8.23437e-19	3.13949e-17	32.0571
DPP10	-2.0484	6.13076	-9.59721	9.41924e-19	3.55097e-17	31.9248
TYROBP	1.2316	9.96836	9.59478	9.58268e-19	3.59243e-17	31.9079
GDAP1L1	-1.33471	6.63359	-9.58659	1.01541e-18	3.79256e-17	31.8509
KCNE4	1.30315	6.05487	9.56148	1.21253e-18	4.47905e-17	31.6763
FAM222A	-1.40487	7.23711	-9.54978	1.31694e-18	4.82934e-17	31.5951
AHR	1.28811	9.00021	9.54931	1.32125e-18	4.83635e-17	31.5919
CAV1	1.639	9.84318	9.54681	1.34482e-18	4.90673e-17	31.5745
ZNF488	-1.76493	6.75807	-9.50991	1.74439e-18	6.24912e-17	31.3185
HCLS1	1.38036	9.22926	9.50445	1.81283e-18	6.47134e-17	31.2806
CHGB	-2.02553	8.03141	-9.49424	1.94798e-18	6.89276e-17	31.2099
S100A9	1.34974	8.3015	9.49114	1.99089e-18	7.03225e-17	31.1885
SHD	-1.76424	7.35394	-9.48081	2.14093e-18	7.53586e-17	31.117
INA	-2.32198	7.93344	-9.45348	2.59452e-18	8.97581e-17	30.9279
FERMT1	-1.41519	7.07102	-9.44825	2.6916e-18	9.26502e-17	30.8918
SKAP2	1.01295	6.99359	9.44823	2.6919e-18	9.26502e-17	30.8917
TMEM71	1.34141	6.60474	9.43902	2.87186e-18	9.78423e-17	30.828
PHACTR3	-1.9851	7.874	-9.43328	2.9899e-18	1.01692e-16	30.7884
SRGN	1.00483	9.36742	9.4077	3.57752e-18	1.20058e-16	30.6119
FABP5	2.28902	10.2202	9.39049	4.03614e-18	1.3367e-16	30.4933
SMOC1	-1.61685	7.8301	-9.38907	4.07646e-18	1.34563e-16	30.4835
CPLX1	-1.75135	6.43389	-9.38006	4.34186e-18	1.42392e-16	30.4214
TNC	1.44631	7.62992	9.37313	4.55763e-18	1.48742e-16	30.3737
ZNF217	1.05312	7.78423	9.3701	4.65544e-18	1.51444e-16	30.3529
PROS1	1.23392	9.46851	9.35203	5.28267e-18	1.6993e-16	30.2285
MAFB	1.01387	10.2546	9.34384	5.59393e-18	1.78927e-16	30.1722
MAN1C1	1.3688	8.49204	9.33204	6.07438e-18	1.92936e-16	30.0912
HLA-DMA	1.29879	9.11667	9.32913	6.19943e-18	1.95065e-16	30.0711
WASF1	-1.05997	9.61523	-9.32067	6.57642e-18	2.05643e-16	30.0131
MAP2	-1.07677	10.2957	-9.30085	7.5518e-18	2.33967e-16	29.8771
LTBP2	1.03395	6.88979	9.28731	8.29919e-18	2.55162e-16	29.7842
CSF2RB	1.07757	6.35848	9.28648	8.34731e-18	2.56251e-16	29.7786
MIR9-3HG	-1.11261	6.35767	-9.27871	8.81179e-18	2.69689e-16	29.7253
DHRS3	1.06336	8.15714	9.25585	1.03321e-17	3.13367e-16	29.5688
CXXC4	-1.09096	7.43347	-9.25353	1.05005e-17	3.17667e-16	29.5529
PAK3	-1.60923	7.48145	-9.24678	1.10048e-17	3.30784e-16	29.5067
S100A8	1.18	7.06572	9.23632	1.18351e-17	3.54158e-16	29.4352
LY75	1.39707	6.07086	9.23385	1.20401e-17	3.59227e-16	29.4183
LINGO1	-1.12739	8.89132	-9.22067	1.31952e-17	3.91765e-16	29.3282
GPX8	1.62117	6.15642	9.18953	1.63782e-17	4.77441e-16	29.1157
LRRN4CL	1.35254	7.20911	9.18191	1.72662e-17	5.00347e-16	29.0638
ITGA3	1.08182	6.83069	9.17811	1.7727e-17	5.1223e-16	29.0379
CXCL10	1.87972	7.08394	9.15825	2.03427e-17	5.79509e-16	28.9026
FGF12	-1.38575	7.00936	-9.15292	2.11071e-17	5.98748e-16	28.8663
BST2	1.36597	8.19946	9.14605	2.21345e-17	6.26129e-16	28.8196
HLF	-1.23031	6.58536	-9.14498	2.22994e-17	6.29911e-16	28.8123
H2BFS	1.06512	7.63905	9.14339	2.25457e-17	6.3509e-16	28.8015
OLIG2	-1.44637	8.91003	-9.13294	2.42357e-17	6.78902e-16	28.7304
GNG4	-1.10498	6.80313	-9.12278	2.59985e-17	7.25261e-16	28.6614
PTGS1	1.05748	6.8563	9.12088	2.6343e-17	7.33855e-16	28.6485
NCR3LG1	-1.10815	6.23759	-9.10265	2.9878e-17	8.17651e-16	28.5247
IFITM3	1.01501	11.2131	9.09846	3.07533e-17	8.37061e-16	28.4963
CD93	1.1048	8.49841	9.09793	3.08669e-17	8.39021e-16	28.4927
GCH1	1.08838	6.34207	9.0941	3.16941e-17	8.58038e-16	28.4667
C1QC	1.27994	10.1768	9.08143	3.4587e-17	9.28875e-16	28.3808
TRIM22	1.19962	9.51025	9.0717	3.69873e-17	9.85465e-16	28.3148
FAM155A	-1.69527	6.44022	-9.03173	4.87048e-17	1.27244e-15	28.0443
PTGS2	1.15315	5.12056	9.0241	5.13288e-17	1.33066e-15	27.9927
TGFB2	1.06545	6.13148	9.02157	5.2229e-17	1.35219e-15	27.9756
ATCAY	-1.53052	9.41186	-9.02094	5.24554e-17	1.35464e-15	27.9714
DSCAM	-1.13527	7.06	-8.99565	6.24076e-17	1.59531e-15	27.8006
LRP4	-1.3214	9.8726	-8.99457	6.28738e-17	1.60519e-15	27.7933
DDIT4L	1.85555	6.89697	8.99041	6.46941e-17	1.64542e-15	27.7652
SAMD9	1.10152	6.80784	8.96861	7.51246e-17	1.88456e-15	27.6183
PPIC	1.14329	7.62234	8.96201	7.86027e-17	1.96692e-15	27.5738
PDLIM1	1.41372	8.60844	8.9558	8.20215e-17	2.04739e-15	27.532
NUPR1	1.09888	9.28134	8.95317	8.35104e-17	2.08198e-15	27.5143
IGFBP5	1.17401	7.99383	8.94018	9.12777e-17	2.25334e-15	27.4269
EMP1	1.11867	7.10817	8.93782	9.2761e-17	2.28501e-15	27.4111
FMOD	1.38248	7.6119	8.93615	9.38306e-17	2.30789e-15	27.3998
COL6A3	2.23407	7.69719	8.93581	9.40509e-17	2.31049e-15	27.3975
TRIM6	1.06104	5.80623	8.93423	9.50725e-17	2.32991e-15	27.3869
COL1A2	1.8379	8.90841	8.9139	1.0925e-16	2.6484e-15	27.2503
SERPINA3	2.15707	11.6488	8.89507	1.24243e-16	2.97254e-15	27.1239
OCIAD2	2.01235	8.75834	8.87847	1.39148e-16	3.29785e-15	27.0126
IL1B	1.10095	7.52169	8.86972	1.47699e-16	3.47602e-15	26.954
IL1R1	1.01942	5.84525	8.8666	1.50873e-16	3.54244e-15	26.9331
SLC24A3	-1.34227	8.49069	-8.86084	1.56915e-16	3.67149e-15	26.8945
C1QA	1.22593	9.61494	8.82785	1.9643e-16	4.52261e-15	26.6738
GNG12	1.12107	7.98512	8.81529	2.13935e-16	4.89769e-15	26.5899
DCTD	1.19866	8.11661	8.81506	2.14267e-16	4.89972e-15	26.5884
SPP1	1.11339	8.95831	8.78825	2.57058e-16	5.79933e-15	26.4095
PRPS2	1.21854	7.19649	8.77785	2.75854e-16	6.20948e-15	26.3402
TAGLN	1.01452	8.63592	8.77354	2.8403e-16	6.37219e-15	26.3115
NDRG2	-1.0397	8.79293	-8.75574	3.20448e-16	7.11797e-15	26.1929
CUX2	-1.02879	5.29172	-8.74679	3.40467e-16	7.52948e-15	26.1334
METTL7B	2.03072	8.34869	8.7246	3.95629e-16	8.65449e-15	25.9859
SDC4	1.68057	8.14348	8.71559	4.20461e-16	9.16255e-15	25.9261
NRSN1	-1.41213	7.26174	-8.70847	4.41201e-16	9.5274e-15	25.8788
GCA	1.03157	7.81315	8.70712	4.45222e-16	9.59368e-15	25.8699
TNFRSF12A	1.0106	8.45271	8.66771	5.80827e-16	1.22411e-14	25.6087
SLC47A2	1.03203	5.68938	8.66616	5.86929e-16	1.2331e-14	25.5985
GIMAP2	1.1287	7.63723	8.6371	7.13769e-16	1.48719e-14	25.4063
LINC00632	-1.52589	6.02278	-8.63403	7.28679e-16	1.51357e-14	25.386
SDC2	1.19215	8.00797	8.6186	8.08322e-16	1.66698e-14	25.2841
BCAN	-1.01404	8.08429	-8.61774	8.12998e-16	1.67491e-14	25.2785
CTTNBP2	-1.20161	7.22426	-8.60746	8.71095e-16	1.78367e-14	25.2107
MMP9	1.42174	6.99777	8.60653	8.76549e-16	1.79301e-14	25.2046
HERC5	1.31747	7.55074	8.5958	9.42033e-16	1.91724e-14	25.1338
CYBRD1	1.06146	8.60161	8.59195	9.66659e-16	1.96538e-14	25.1085
SYNC	1.16665	6.98345	8.58928	9.84151e-16	1.99491e-14	25.0908
INAFM1	1.018	8.20945	8.58174	1.03519e-15	2.08788e-14	25.0412
HLA-DQB1	1.02157	7.18799	8.5744	1.08739e-15	2.18442e-14	24.9929
ADA2	1.13778	8.19657	8.56019	1.19601e-15	2.38363e-14	24.8994
TPPP3	1.48755	8.07616	8.53723	1.39459e-15	2.75489e-14	24.7486
RNASE6	1.24732	8.6332	8.53473	1.41807e-15	2.79579e-14	24.7322
RUBCNL	1.32829	7.25041	8.53349	1.42985e-15	2.81628e-14	24.724
BMP2	-1.70761	7.89907	-8.52608	1.5025e-15	2.93359e-14	24.6754
TWIST1	1.44119	6.04171	8.50862	1.68829e-15	3.27099e-14	24.5609
FXYD6	-1.20784	11.7337	-8.50167	1.76843e-15	3.40988e-14	24.5154
TSPAN7	-1.01157	10.7751	-8.49589	1.838e-15	3.53391e-14	24.4775
RIMS2	-1.01366	5.84327	-8.48686	1.95204e-15	3.74247e-14	24.4184
ST6GAL2	-1.19885	5.56313	-8.48187	2.01803e-15	3.86531e-14	24.3858
CD99	1.31527	11.566	8.48121	2.02695e-15	3.87525e-14	24.3814
CXCL14	1.62683	7.19295	8.47413	2.12481e-15	4.05443e-14	24.3351
CHST6	1.24379	6.90215	8.46026	2.33039e-15	4.42993e-14	24.2445
PCOLCE	1.31116	7.90369	8.44678	2.54905e-15	4.82098e-14	24.1564
SLC44A3	1.17197	6.50526	8.44669	2.55044e-15	4.82098e-14	24.1559
LRRN1	-1.37314	8.97588	-8.44247	2.6231e-15	4.94905e-14	24.1283
COL4A1	1.52999	10.1346	8.43639	2.73117e-15	5.12895e-14	24.0887
GABRG2	-1.83683	6.08692	-8.42613	2.92389e-15	5.4705e-14	24.0218
ZNF711	-1.13216	9.14681	-8.42586	2.92907e-15	5.47511e-14	24.02
CPVL	1.17959	8.6353	8.41291	3.19196e-15	5.92806e-14	23.9357
PTGFRN	1.06643	8.84221	8.40254	3.41932e-15	6.30387e-14	23.8681
PLCB4	-1.09688	6.53098	-8.3842	3.86125e-15	7.08622e-14	23.7488
EFEMP1	1.25575	8.19603	8.37458	4.11523e-15	7.53177e-14	23.6863
ATP1A3	-1.17942	5.72736	-8.36888	4.27338e-15	7.80704e-14	23.6493
COL1A1	1.2976	7.35432	8.36329	4.43434e-15	8.05732e-14	23.613
FKBP5	1.32394	8.54144	8.35965	4.54252e-15	8.23904e-14	23.5893
KCNJ10	-1.11318	8.25563	-8.34538	4.99169e-15	8.98103e-14	23.4968
NOL4	-1.00227	7.67352	-8.3439	5.04087e-15	9.06144e-14	23.4872
COL4A2	1.3917	9.62361	8.3366	5.28985e-15	9.47522e-14	23.4399
GADD45A	1.03079	10.3178	8.32609	5.66969e-15	1.01196e-13	23.3718
GNAL	-1.26005	6.12289	-8.31732	6.00718e-15	1.06748e-13	23.3151
SLC1A6	-1.02057	5.26319	-8.31419	6.13247e-15	1.08592e-13	23.2948
IFI44	1.03374	7.65308	8.30972	6.3162e-15	1.11356e-13	23.2658
NOG	-1.33731	5.67009	-8.27908	7.72804e-15	1.346e-13	23.0679
PAK5	-1.17849	5.74814	-8.27753	7.80705e-15	1.35625e-13	23.0579
C3	1.70269	11.3972	8.2747	7.9537e-15	1.37935e-13	23.0396
CD37	1.06286	6.56344	8.24972	9.37261e-15	1.602e-13	22.8786
BCAT1	1.68143	8.15316	8.22419	1.10817e-14	1.87978e-13	22.7142
SLITRK5	-1.17587	6.0661	-8.22298	1.11697e-14	1.89153e-13	22.7065
AMOTL2	-1.00607	8.70397	-8.21717	1.16031e-14	1.96164e-13	22.6691
SLC16A4	1.13107	8.18901	8.21447	1.18107e-14	1.99506e-13	22.6517
CBR1	1.58571	8.95982	8.2095	1.22011e-14	2.05413e-13	22.6198
SCIN	1.19604	6.81306	8.1917	1.37085e-14	2.2888e-13	22.5056
MS4A4A	1.1501	8.14534	8.17985	1.48126e-14	2.45687e-13	22.4296
SEPTIN3	-1.16109	8.65695	-8.16996	1.58019e-14	2.59747e-13	22.3662
PABPC5	-1.2558	4.85741	-8.16036	1.68239e-14	2.75647e-13	22.3047
SLC6A1	-1.43856	9.6111	-8.1592	1.69513e-14	2.77509e-13	22.2973
COL3A1	1.50975	7.60962	8.13613	1.97033e-14	3.18938e-13	22.1497
NSG2	-1.92279	7.95277	-8.12476	2.12189e-14	3.41551e-13	22.077
MNDA	1.25502	7.74704	8.12055	2.18077e-14	3.5019e-13	22.0502
UNC79	-1.12674	6.79507	-8.1097	2.34039e-14	3.74035e-13	21.9809
EFNB2	1.16665	8.02036	8.0846	2.75498e-14	4.3649e-13	21.821
TAFA5	-1.04747	7.77056	-8.07213	2.98723e-14	4.71067e-13	21.7416
LUM	1.38627	6.31275	8.04998	3.44852e-14	5.37921e-13	21.6008
FOS	1.19416	9.85605	8.0424	3.62193e-14	5.61928e-13	21.5527
HLA-DRA	1.23433	11.6114	8.04217	3.62746e-14	5.61937e-13	21.5512
ELAVL2	-1.27828	5.81054	-8.04216	3.62756e-14	5.61937e-13	21.5512
SFRP4	1.28124	6.23045	8.03965	3.68712e-14	5.70725e-13	21.5352
OLFML3	1.12213	9.03371	8.03892	3.70449e-14	5.72974e-13	21.5306
RAB33A	-1.2785	7.95819	-8.02129	4.15214e-14	6.33948e-13	21.4187
SCN3B	-1.65706	7.19873	-8.01886	4.21784e-14	6.42036e-13	21.4033
BEX1	-1.11979	12.1704	-8.0104	4.45472e-14	6.75035e-13	21.3498
TAFA2	-1.26517	6.09545	-8.00536	4.60228e-14	6.93747e-13	21.3178
PLPPR1	-1.01038	6.39706	-8.00042	4.75142e-14	7.14095e-13	21.2865
F3	1.53245	9.71596	7.98862	5.12731e-14	7.67157e-13	21.2119
NAP1L3	-1.04945	10.4506	-7.98509	5.24536e-14	7.83656e-13	21.1896
PLA2G5	1.13819	6.04574	7.98367	5.29374e-14	7.90299e-13	21.1806
FCGR1B	1.48268	8.61174	7.97537	5.58437e-14	8.31227e-13	21.1282
EVI2B	1.11396	7.90767	7.95249	6.47114e-14	9.5198e-13	20.9837
AMER2	-1.40291	9.38206	-7.95035	6.56075e-14	9.64459e-13	20.9702
RAPGEF4	-1.18031	7.26501	-7.93137	7.41205e-14	1.08016e-12	20.8506
ADORA3	1.26616	8.05096	7.92743	7.60222e-14	1.10547e-12	20.8258
ACTL6B	-1.27876	6.22073	-7.92701	7.62254e-14	1.10763e-12	20.8232
CMTM5	-1.09588	8.06292	-7.89584	9.30984e-14	1.33739e-12	20.6272
GALNT13	-1.70206	7.42743	-7.88538	9.95489e-14	1.41829e-12	20.5616
RTN1	-1.54534	10.6975	-7.88365	1.00658e-13	1.43076e-12	20.5507
PAMR1	1.08886	8.05599	7.8703	1.09634e-13	1.55282e-12	20.467
SLC7A14	-1.01607	5.79111	-7.86999	1.09855e-13	1.55485e-12	20.465
TNFAIP6	1.56764	6.99818	7.85983	1.17226e-13	1.64992e-12	20.4014
OAS1	1.09805	6.91861	7.85105	1.23986e-13	1.73709e-12	20.3464
HLA-DMB	1.05365	9.40417	7.8422	1.31198e-13	1.82997e-12	20.291
SLC1A1	-1.15652	7.91491	-7.81383	1.57205e-13	2.16724e-12	20.1138
CHRNA9	1.67975	6.13997	7.81273	1.58319e-13	2.17749e-12	20.1069
SUSD5	-2.00781	5.95838	-7.81271	1.58335e-13	2.17749e-12	20.1068
SH3GL2	-1.98569	8.03413	-7.8117	1.59361e-13	2.18948e-12	20.1005
C21orf62	1.28357	7.52111	7.8069	1.64308e-13	2.24672e-12	20.0705
MDK	1.22382	8.1204	7.8044	1.66941e-13	2.28119e-12	20.055
MOXD1	1.29412	5.97849	7.80046	1.71182e-13	2.33756e-12	20.0304
TMEM246	-1.13023	6.96877	-7.79431	1.78012e-13	2.42218e-12	19.992
CDH18	-1.33515	5.83907	-7.783	1.91281e-13	2.59096e-12	19.9216
AK4	1.11765	8.4982	7.73224	2.63932e-13	3.49524e-12	19.6062
ATOH8	-1.11435	6.44932	-7.72616	2.74296e-13	3.61587e-12	19.5685
AMIGO2	1.47316	7.04545	7.72036	2.84551e-13	3.73884e-12	19.5325
TMEM45A	1.09903	8.7643	7.69676	3.3032e-13	4.29543e-12	19.3865
ARSJ	1.31791	6.30391	7.69572	3.32488e-13	4.31806e-12	19.3801
HLA-DPA1	1.18369	10.1539	7.66949	3.92305e-13	5.03653e-12	19.218
TCTEX1D1	1.01764	4.78422	7.64929	4.45509e-13	5.671e-12	19.0935
GFPT2	1.16511	8.47868	7.63207	4.96463e-13	6.26606e-12	18.9875
UBE2QL1	-1.18716	7.6367	-7.6185	5.40596e-13	6.78909e-12	18.9041
SPHKAP	-1.59899	6.52334	-7.60708	5.8077e-13	7.26647e-12	18.8339
LYZ	1.2944	7.83446	7.59407	6.3012e-13	7.845e-12	18.754
PSD2	-1.26183	9.0912	-7.57611	7.0508e-13	8.74585e-12	18.644
PLA2G4A	1.06216	7.43616	7.57279	7.19876e-13	8.89656e-12	18.6237
RBP1	1.10655	6.99686	7.57156	7.25442e-13	8.95437e-12	18.6161
SLITRK1	-1.20718	5.33953	-7.53909	8.88533e-13	1.08677e-11	18.4176
GLIS3	1.4112	8.02846	7.53332	9.21062e-13	1.12179e-11	18.3824
SNX10	1.50467	9.04451	7.49996	1.13373e-12	1.36759e-11	18.1791
ERRFI1	1.11688	8.73206	7.49215	1.19014e-12	1.42795e-11	18.1316
RND3	1.04214	9.9138	7.45878	1.46395e-12	1.73992e-11	17.9289
MX1	1.20445	8.43843	7.45041	1.54192e-12	1.82613e-11	17.8782
SCN2A	-1.14738	6.73754	-7.44305	1.61376e-12	1.90006e-11	17.8336
XKR4	-1.42173	7.02808	-7.43643	1.68126e-12	1.97262e-11	17.7935
ELMO1	-1.07954	7.99158	-7.42902	1.76011e-12	2.0555e-11	17.7487
KCNN2	-1.55009	7.80283	-7.42705	1.78167e-12	2.07594e-11	17.7368
KLRC3	-1.80184	6.8455	-7.36779	2.56775e-12	2.93754e-11	17.3792
ZNF804A	-1.25352	6.3332	-7.36514	2.60988e-12	2.9773e-11	17.3633
SLC16A9	-1.00114	8.88372	-7.35602	2.76048e-12	3.14022e-11	17.3084
TOX3	-1.28682	7.57473	-7.34137	3.02038e-12	3.40705e-11	17.2204
KIF21B	-1.05949	8.28744	-7.33318	3.17605e-12	3.57465e-11	17.1713
LIPG	1.1489	6.12409	7.32345	3.37138e-12	3.77763e-11	17.1129
TREM2	1.01448	9.28337	7.31687	3.51005e-12	3.91994e-11	17.0735
CRB1	-1.07543	8.07527	-7.29517	4.00864e-12	4.43501e-11	16.9436
TMEM35A	-1.22489	7.63848	-7.28972	4.1444e-12	4.57267e-11	16.911
SOD2	1.01027	8.49623	7.25033	5.2703e-12	5.7272e-11	16.676
ASS1	1.07548	7.27823	7.24507	5.44198e-12	5.90104e-11	16.6447
CD69	1.10811	5.17454	7.23201	5.89223e-12	6.34492e-11	16.567
PI3	1.01505	5.18196	7.22429	6.17536e-12	6.62505e-11	16.5211
HLA-DQA1	1.08069	5.8844	7.21355	6.59157e-12	7.04907e-11	16.4574
PSRC1	1.13017	9.39708	7.2088	6.78461e-12	7.23624e-11	16.4291
ACSS3	1.4849	7.24161	7.20871	6.78812e-12	7.23624e-11	16.4286
MN1	-1.14058	7.03197	-7.19435	7.4063e-12	7.87043e-11	16.3434
OLIG1	-1.5376	11.8225	-7.18177	7.9927e-12	8.44004e-11	16.269
PLAT	1.51576	8.21727	7.15826	9.21462e-12	9.61457e-11	16.1299
SLN	1.85089	8.05645	7.15331	9.49444e-12	9.89118e-11	16.1007
YAP1	1.11737	7.64879	7.147	9.86309e-12	1.02541e-10	16.0635
FAM133A	-1.12973	6.17778	-7.14024	1.02739e-11	1.06346e-10	16.0236
HAS2	1.04674	6.33801	7.12095	1.15408e-11	1.18819e-10	15.91
LRRTM2	-1.11289	9.41862	-7.11222	1.21636e-11	1.24912e-10	15.8586
LINC01102	-1.11963	6.67785	-7.09794	1.32549e-11	1.34815e-10	15.7747
POSTN	1.32405	5.82381	7.09436	1.35432e-11	1.3754e-10	15.7536
C7orf57	1.13077	4.40849	7.09154	1.3775e-11	1.39682e-10	15.7371
B3GALT2	-1.03624	6.32021	-7.07669	1.50596e-11	1.51641e-10	15.65
EPHB1	-1.06217	7.54789	-7.07241	1.54509e-11	1.55426e-10	15.6249
PLXDC2	1.02747	7.17983	7.0321	1.96697e-11	1.94279e-10	15.3891
VCAM1	1.52364	8.44261	7.00417	2.32382e-11	2.26421e-10	15.2263
BRINP2	-1.0577	7.15356	-6.99924	2.39314e-11	2.32277e-10	15.1976
PLA2G2A	1.80152	7.28255	6.99615	2.43752e-11	2.36357e-10	15.1796
TSTD1	1.50169	7.11606	6.99386	2.47107e-11	2.39265e-10	15.1663
FGF13	-1.75851	7.87909	-6.97107	2.82993e-11	2.71278e-10	15.0339
CSRP1	1.05483	10.4751	6.96355	2.95911e-11	2.82989e-10	14.9903
DACH2	-1.0426	4.8855	-6.92692	3.67709e-11	3.46395e-10	14.7782
TMEM158	1.21647	9.22266	6.90976	4.06992e-11	3.80734e-10	14.6791
STEAP1	1.22671	6.17244	6.90967	4.07223e-11	3.80773e-10	14.6786
CTHRC1	1.64073	8.69725	6.90265	4.2447e-11	3.96348e-10	14.6381
FAM110C	1.37912	5.77759	6.88589	4.68597e-11	4.33937e-10	14.5416
CFH	1.151	6.97346	6.8577	5.53235e-11	5.065e-10	14.3795
GPR17	-1.83714	7.08841	-6.84337	6.01834e-11	5.46528e-10	14.2974
PIR	1.18824	7.15273	6.79568	7.95934e-11	7.07533e-10	14.0246
SOX1-OT	-1.21301	5.55277	-6.79307	8.08143e-11	7.17721e-10	14.0098
SLPI	1.10065	7.47606	6.79239	8.11378e-11	7.1996e-10	14.0059
CNTN1	-1.26685	8.13942	-6.79108	8.17609e-11	7.25169e-10	13.9984
IL13RA2	1.86949	7.43899	6.78328	8.55721e-11	7.5764e-10	13.954
ASPN	1.06492	5.99534	6.77111	9.18731e-11	8.09873e-10	13.8847
HOXA5	1.42005	6.70128	6.73485	1.13477e-10	9.85666e-10	13.6787
SNAP25	-1.21904	8.07711	-6.73393	1.14083e-10	9.90095e-10	13.6735
CYP1B1	1.12854	6.712	6.73037	1.16467e-10	1.0086e-09	13.6533
DDX25	-1.07688	7.30906	-6.72652	1.19107e-10	1.02793e-09	13.6315
KISS1R	1.24625	6.26657	6.70987	1.31188e-10	1.12641e-09	13.5373
LRRTM4	-1.24255	6.10897	-6.67696	1.58728e-10	1.3423e-09	13.3515
BEST3	-1.11982	6.63395	-6.67288	1.62513e-10	1.37144e-09	13.3285
FXYD7	-1.20901	6.55354	-6.66822	1.66952e-10	1.40654e-09	13.3022
DCX	-1.71172	8.46405	-6.65032	1.85113e-10	1.54534e-09	13.2016
RASL10A	-1.00977	6.94305	-6.63383	2.03565e-10	1.68612e-09	13.109
COL15A1	1.18095	5.98175	6.63247	2.05168e-10	1.6987e-09	13.1013
CA10	-1.65218	6.98615	-6.62263	2.17111e-10	1.78877e-09	13.0462
IGFBP6	1.06325	7.83146	6.60921	2.34522e-10	1.91967e-09	12.971
CDH10	-1.11719	8.1677	-6.56908	2.95161e-10	2.37839e-09	12.7469
AGAP2-AS1	1.02998	6.2005	6.52134	3.87571e-10	3.07148e-09	12.4816
COLEC12	1.00971	7.89957	6.52009	3.90336e-10	3.08854e-09	12.4747
TMEM100	-1.26957	9.15532	-6.49447	4.51529e-10	3.5394e-09	12.3328
GJB2	1.37412	5.72253	6.49175	4.58534e-10	3.59013e-09	12.3178
LINC00844	-1.37034	9.77753	-6.47475	5.04948e-10	3.92371e-09	12.224
SULF1	1.31268	7.34434	6.45593	5.61694e-10	4.33058e-09	12.1203
FHL2	1.05105	7.53578	6.42387	6.73091e-10	5.14031e-09	11.9441
ALDOC	-1.05866	10.7206	-6.42085	6.84654e-10	5.22071e-09	11.9276
KLHL32	-1.01851	4.96938	-6.41501	7.07519e-10	5.38083e-09	11.8956
SERPINF1	1.0436	8.85788	6.38745	8.26102e-10	6.21008e-09	11.7448
SILC1	-1.016	6.19988	-6.28315	1.47868e-09	1.07009e-08	11.1784
SEC61G	1.08506	11.4739	6.18193	2.58552e-09	1.82079e-08	10.6352
AQP1	1.65096	9.82281	6.13213	3.39578e-09	2.33434e-08	10.3703
NCAN	-1.24113	10.297	-6.12307	3.56775e-09	2.44174e-08	10.3223
LOC286178	-1.53196	5.9364	-6.07383	4.66338e-09	3.13728e-08	10.0622
CH25H	1.13222	6.91558	6.06378	4.92444e-09	3.29642e-08	10.0093
CA3	1.26732	5.25369	6.05598	5.13696e-09	3.42504e-08	9.96828
UGT8	-1.46409	7.78311	-6.04976	5.31256e-09	3.53161e-08	9.93565
PCOLCE2	1.09033	7.62906	6.00406	6.79773e-09	4.44852e-08	9.69636
MT1M	1.51194	8.03243	5.92247	1.05216e-08	6.66905e-08	9.27253
FZD6	1.00208	6.57144	5.85837	1.47864e-08	9.1565e-08	8.94257
CNTN3	-1.57964	6.18249	-5.78603	2.16393e-08	1.30049e-07	8.57354
HOXC6	1.23755	6.51725	5.68427	3.67649e-08	2.12711e-07	8.06028
SYT4	-1.21429	7.27587	-5.67993	3.75996e-08	2.1698e-07	8.03855
TNFSF13B	1.01012	9.03645	5.66838	3.99122e-08	2.29473e-07	7.98078
MSTN	-1.09951	5.23604	-5.66032	4.16083e-08	2.38342e-07	7.9405
RALYL	-1.17882	6.67101	-5.62944	4.87799e-08	2.7574e-07	7.78664
CLGN	-1.05055	6.42423	-5.6058	5.50731e-08	3.07863e-07	7.66926
NAP1L2	-1.0167	7.71037	-5.57239	6.53328e-08	3.60914e-07	7.50406
CNGA3	1.12085	6.28514	5.3834	1.69325e-07	8.77696e-07	6.58412
NXPH1	-1.27442	7.70687	-5.34335	2.06556e-07	1.05603e-06	6.39236
PLP1	-1.22068	11.5019	-5.29638	2.60407e-07	1.31107e-06	6.16893
FGFBP2	1.07803	5.64092	5.28324	2.77774e-07	1.38949e-06	6.10669
KCND2	-1.14075	8.25979	-5.26511	3.03582e-07	1.507e-06	6.02105
GABRA1	-1.04425	5.03029	-5.26284	3.06975e-07	1.5201e-06	6.01034
CRNDE	1.1976	7.43173	5.20602	4.04923e-07	1.97268e-06	5.74353
PKIB	1.00163	6.56482	5.1857	4.46854e-07	2.16649e-06	5.64864
ETNPPL	-1.66503	7.73186	-5.01058	1.03191e-06	4.69811e-06	4.84361
DKK1	1.27789	5.71293	5.00951	1.03717e-06	4.71994e-06	4.83872
LINC01094	1.03357	8.28	4.92034	1.5751e-06	6.95148e-06	4.43752
LHFPL3	-1.30675	9.91049	-4.83414	2.34625e-06	9.98767e-06	4.05533
IFI44L	1.05127	8.7462	4.76306	3.24606e-06	1.34462e-05	3.74435
PCSK1	1.05141	7.68652	4.73584	3.67207e-06	1.50349e-05	3.6263
ZFPM2	-1.09851	7.10057	-4.59177	6.99067e-06	2.70884e-05	3.01081
