# Supplementary material for: HSPA6 is Correlated With the Malignant Progression and Immune Microenvironment of Gliomas
Source: Front Cell Dev Biol. 2022 Feb 23;10:833938. doi: 10.3389/fcell.2022.833938 (PMC8904718; doi:10.3389/fcell.2022.833938)
Supplement: Supplementary file 4 [file Table4.XLSX]

## Sheet: Supplementary Table 4
Supplementary Table 4： 1669 DEGs in the TCGA cohort.
id	logFC	AveExpr	t	P.Value	adj.P.Val	B
HSPA6	2.62096	2.59929	34.5773	2.51712e-153	1.35187e-148	339.41
PLAUR	2.03656	2.74523	27.7363	1.15428e-114	3.09964e-110	250.941
PLK3	1.23673	3.62152	26.4362	3.32821e-107	5.95827e-103	233.86
CLIC1	2.22695	6.54841	26.1705	1.11632e-105	1.49885e-101	230.366
TNFRSF12A	2.86322	4.49928	26.0129	8.96051e-105	9.62485e-101	228.295
SOCS3	2.97169	4.26778	25.6979	5.75595e-103	5.15224e-99	224.155
TYMP	2.23842	3.6248	25.5854	2.54702e-102	1.95418e-98	222.676
S100A11	2.24862	7.49299	25.4683	1.1959e-101	8.02853e-98	221.138
SLC16A3	1.76454	3.0415	25.3829	3.6937e-101	2.20419e-97	220.016
CASP4	1.55407	2.2459	24.6172	9.06098e-97	4.86638e-93	209.963
SLC11A1	2.06591	3.05077	24.47	6.30898e-96	3.08033e-92	208.033
HSPA7	1.98563	1.96271	24.2524	1.11057e-94	4.97044e-91	205.18
MYL12A	1.56153	5.59011	24.0684	1.25377e-93	5.17972e-90	202.769
VASP	1.05973	4.85909	23.9981	3.16275e-93	1.2133e-89	201.849
DNAJB1	1.2022	6.86506	23.8862	1.37955e-92	4.93943e-89	200.384
SERPINA1	2.24511	3.75609	23.8456	2.3511e-92	7.89191e-89	199.853
RGS16	2.10248	3.86017	23.6047	5.5827e-91	1.7637e-87	196.703
AC147651.3	1.50398	2.01364	23.4409	4.80266e-90	1.43298e-86	194.562
MSR1	2.10246	3.10687	23.3814	1.04926e-89	2.96592e-86	193.785
FCGR2A	1.8808	3.88633	23.377	1.11048e-89	2.98203e-86	193.728
ANXA2	2.42361	4.84054	23.3452	1.6855e-89	4.31062e-86	193.313
BCL3	1.48525	3.20467	23.2936	3.32089e-89	8.10705e-86	192.639
ITGA5	1.75195	3.57089	23.2513	5.78525e-89	1.29773e-85	192.087
IFNGR2	1.08546	5.92417	23.2511	5.79914e-89	1.29773e-85	192.084
SERTAD1	1.32774	4.34369	23.1843	1.39149e-88	2.98931e-85	191.214
S100A4	2.56326	4.08085	23.1808	1.45675e-88	3.00915e-85	191.168
FOSL1	1.88482	2.36136	23.0929	4.61177e-88	9.17348e-85	190.022
SERPINE1	3.11129	4.54817	23.0855	5.08413e-88	9.75191e-85	189.925
RAC2	1.61615	3.18703	23.0542	7.66013e-88	1.41863e-84	189.517
TIMP1	3.40408	6.2426	23.0339	1.00015e-87	1.7905e-84	189.252
MCUB	2.07381	3.16517	22.9774	2.09685e-87	3.51923e-84	188.515
TMSB4X	1.44859	10.7675	22.9126	4.89338e-87	7.96391e-84	187.672
PTPN7	1.20614	1.32515	22.8475	1.14868e-86	1.81448e-83	186.823
SERPINH1	1.99553	4.90208	22.8016	2.09401e-86	3.21322e-83	186.226
TCIRG1	1.34808	3.81103	22.7783	2.84027e-86	4.23729e-83	185.923
C5AR1	1.90773	3.51889	22.7477	4.23394e-86	6.14573e-83	185.526
ARID5A	1.19318	4.6754	22.7155	6.45191e-86	9.11875e-83	185.107
PLAU	2.35896	3.37508	22.6942	8.52744e-86	1.17432e-82	184.829
SAT1	1.17591	7.86487	22.6667	1.22191e-85	1.64062e-82	184.472
PLSCR1	1.6434	4.16797	22.5283	7.45383e-85	9.76397e-82	182.673
LSP1	1.93168	2.71999	22.5155	8.80693e-85	1.12618e-81	182.507
EMP3	3.07982	4.58574	22.4606	1.80472e-84	2.25409e-81	181.793
MAP2K3	1.01821	3.98103	22.4427	2.27838e-84	2.78103e-81	181.561
FCGR3A	2.32266	5.75995	22.2743	2.05092e-83	2.44775e-80	179.376
SIGLEC9	1.4955	2.66091	22.2692	2.19137e-83	2.55852e-80	179.31
ATF3	1.76838	3.87696	22.2178	4.28223e-83	4.89331e-80	178.643
PDLIM1	2.10964	3.61932	22.1859	6.48869e-83	7.26016e-80	178.23
PLBD1	1.55238	2.34216	22.137	1.22756e-82	1.34548e-79	177.596
TAGLN2	2.10656	7.04319	22.1308	1.33032e-82	1.4104e-79	177.516
IRF1	1.3358	3.09983	22.1303	1.33931e-82	1.4104e-79	177.509
CISH	1.19627	1.36079	22.0303	4.92205e-82	5.08362e-79	176.214
SQOR	1.33974	3.04357	22.0178	5.78948e-82	5.86671e-79	176.053
PDPN	3.2603	4.57519	21.9853	8.84056e-82	8.79259e-79	175.632
ANXA2P2	2.33964	2.15775	21.9426	1.53909e-81	1.50291e-78	175.08
riskScore	1.91584	7.4825	21.9398	1.59646e-81	1.53109e-78	175.044
CARD16	1.69527	2.35233	21.8933	2.92311e-81	2.75424e-78	174.442
SERPINA3	1.76085	1.61489	21.8576	4.64968e-81	4.30553e-78	173.981
PYGL	1.6447	4.30558	21.8489	5.20717e-81	4.74003e-78	173.868
GBP1	2.09298	4.10576	21.8359	6.16477e-81	5.45632e-78	173.7
SMIM3	1.7349	4.87937	21.8355	6.19725e-81	5.45632e-78	173.695
BCL2A1	1.9731	2.57165	21.8342	6.30046e-81	5.45773e-78	173.678
GPR65	1.56317	1.84542	21.8123	8.37816e-81	7.14231e-78	173.395
CSTA	1.66587	1.65088	21.7549	1.76447e-80	1.4807e-77	172.654
DOK3	1.18821	2.73947	21.6722	5.16485e-80	4.26751e-77	171.586
CD58	1.67257	3.45895	21.6144	1.09328e-79	8.89645e-77	170.84
TMSB10	1.49092	11.1231	21.5499	2.52028e-79	2.00033e-76	170.009
CLCF1	1.81811	2.08761	21.5495	2.53267e-79	2.00033e-76	170.004
MSN	1.81021	6.62609	21.5418	2.79976e-79	2.17923e-76	169.904
NNMT	3.01338	3.02231	21.529	3.30486e-79	2.53563e-76	169.739
C1RL	1.68623	3.24374	21.524	3.52589e-79	2.66711e-76	169.675
SP100	1.26165	2.46928	21.4942	5.19135e-79	3.81934e-76	169.29
PLEK2	1.43895	1.27157	21.4871	5.69022e-79	4.12979e-76	169.199
ALOX5AP	2.1889	5.16018	21.4204	1.34841e-78	9.65585e-76	168.341
MYO1G	1.09554	1.03921	21.4125	1.49491e-78	1.05641e-75	168.238
GLRX	1.17697	3.40864	21.3772	2.35971e-78	1.64588e-75	167.784
HMOX1	1.78091	5.93975	21.3233	4.73594e-78	3.23726e-75	167.091
NCF1	1.13356	1.58882	21.3192	4.99788e-78	3.35527e-75	167.038
TGIF1	1.42113	3.14043	21.3099	5.63721e-78	3.73775e-75	166.918
LTBR	1.1119	3.05835	21.2824	8.04327e-78	5.26805e-75	166.564
ELF4	1.26914	2.30994	21.2728	9.10706e-78	5.89293e-75	166.441
ADPRH	1.07477	2.52231	21.2718	9.22341e-78	5.89716e-75	166.428
PPP1R15A	1.11969	5.16341	21.2645	1.01355e-77	6.4041e-75	166.334
GADD45A	1.65433	5.82629	21.2121	1.99491e-77	1.24582e-74	165.661
RGS19	1.00055	4.79638	21.1844	2.85296e-77	1.76119e-74	165.305
SERPING1	2.07403	5.79057	21.1638	3.71991e-77	2.27028e-74	165.041
TREM1	1.83584	1.26516	21.1397	5.07801e-77	3.06432e-74	164.731
ISG20	1.09711	1.44794	21.0898	9.67619e-77	5.75565e-74	164.09
RNASE2	2.23845	3.1266	21.0892	9.75226e-77	5.75565e-74	164.082
BATF	1.32183	1.59513	21.0755	1.1634e-76	6.79161e-74	163.907
CEBPB	1.22624	4.98964	21.0617	1.39007e-76	8.02756e-74	163.73
C1R	2.10444	5.44526	21.049	1.63654e-76	9.35039e-74	163.567
SERTAD3	1.08696	4.01932	21.0041	2.91966e-76	1.6334e-73	162.992
RUNX1	1.46904	2.09384	20.9649	4.84097e-76	2.68035e-73	162.489
CASP6	1.18299	3.31299	20.9406	6.61937e-76	3.62762e-73	162.177
MIR4435-2HG	1.74284	1.83352	20.9284	7.75213e-76	4.20549e-73	162.02
CASP1	1.49493	3.21707	20.9099	9.83547e-76	5.23003e-73	161.784
ADGRE2	1.10563	1.26288	20.8884	1.29755e-75	6.83212e-73	161.508
ANXA1	2.7479	5.20949	20.8726	1.5885e-75	8.28289e-73	161.307
TNFRSF1A	1.43221	5.85623	20.868	1.68682e-75	8.71096e-73	161.247
CHI3L1	4.78141	6.12178	20.8104	3.53882e-75	1.81009e-72	160.51
CYTOR	1.9447	1.96517	20.7386	8.90628e-75	4.51254e-72	159.592
ARPC1B	1.27552	5.38229	20.7352	9.30831e-75	4.67216e-72	159.548
ABCC3	2.37901	1.84347	20.7343	9.40959e-75	4.67927e-72	159.537
CEBPD	1.75819	5.39452	20.7146	1.21345e-74	5.92459e-72	159.284
NCF1C	1.20709	1.78902	20.6737	2.05218e-74	9.86631e-72	158.762
TUBA1C	2.01133	3.93109	20.6735	2.05751e-74	9.86631e-72	158.759
FAM114A1	1.40074	3.35003	20.6719	2.09904e-74	9.9764e-72	158.739
SERPINB1	1.27833	4.35402	20.6212	4.02265e-74	1.86245e-71	158.092
SRGN	1.46172	7.31042	20.6175	4.22342e-74	1.93869e-71	158.044
PLP2	2.14492	5.34576	20.5901	5.99944e-74	2.73061e-71	157.695
FAM129A	1.64287	2.78774	20.5871	6.23817e-74	2.81541e-71	157.656
SERPINB8	1.11275	2.84886	20.583	6.5706e-74	2.94073e-71	157.604
ZYX	1.25603	7.21301	20.5732	7.45519e-74	3.30906e-71	157.479
IL4I1	1.39817	1.73553	20.5428	1.10129e-73	4.84809e-71	157.09
CYBA	1.43941	5.18378	20.5362	1.19829e-73	5.23225e-71	157.006
RAB32	1.64741	4.46278	20.5308	1.28314e-73	5.55755e-71	156.938
SPOCD1	2.53956	2.71343	20.5205	1.4657e-73	6.29749e-71	156.806
FCER1G	1.71824	6.48713	20.5169	1.53337e-73	6.53595e-71	156.761
SOCS1	1.49396	2.1191	20.5148	1.5751e-73	6.66095e-71	156.735
TMSB4XP8	2.79126	6.1245	20.5129	1.61385e-73	6.77147e-71	156.71
TES	1.07968	2.0996	20.5061	1.76112e-73	7.33213e-71	156.623
COLGALT1	1.01245	5.38843	20.4895	2.17871e-73	9.00092e-71	156.412
BCL2L12	1.25057	2.73939	20.4785	2.50884e-73	1.02857e-70	156.272
S100A9	2.70295	4.997	20.4675	2.88988e-73	1.17581e-70	156.131
PRICKLE3	1.09617	1.59791	20.4528	3.48809e-73	1.40853e-70	155.944
RAB42	1.59994	2.09457	20.4468	3.76653e-73	1.50962e-70	155.867
FCGBP	2.63148	4.31592	20.4363	4.30951e-73	1.70184e-70	155.733
DENND2D	1.12238	1.57833	20.3587	1.16461e-72	4.55478e-70	154.745
FAM20C	1.44366	5.69564	20.3583	1.17035e-72	4.55478e-70	154.74
AL133415.1	2.02856	1.64117	20.3379	1.51906e-72	5.86369e-70	154.48
UPP1	1.46484	3.68139	20.3374	1.52851e-72	5.86369e-70	154.474
CD74	1.95363	9.49594	20.3155	2.02218e-72	7.7025e-70	154.196
AC093673.1	1.31595	5.24074	20.3085	2.21217e-72	8.36682e-70	154.106
LIF	2.05553	1.7771	20.2799	3.18759e-72	1.18886e-69	153.743
CD163	2.70243	3.91056	20.268	3.7104e-72	1.37431e-69	153.592
TUBB6	1.77053	4.17324	20.2569	4.27617e-72	1.57302e-69	153.451
PHETA2	1.22049	2.45972	20.2555	4.35598e-72	1.59147e-69	153.432
AL354919.2	2.16815	1.84817	20.254	4.44059e-72	1.61142e-69	153.413
FCGR2C	1.29279	1.06271	20.2447	4.99851e-72	1.80171e-69	153.296
DPYD	1.69559	2.96344	20.2406	5.27203e-72	1.88763e-69	153.243
VIM	2.18595	9.00129	20.2287	6.1344e-72	2.18186e-69	153.092
IGFBP2	3.12706	4.86769	20.2129	7.50444e-72	2.63425e-69	152.891
EVA1B	1.41657	3.69749	20.1956	9.36691e-72	3.2456e-69	152.671
CXCL10	2.6867	2.6464	20.1749	1.22025e-71	4.20103e-69	152.408
ARHGDIB	1.26042	6.76562	20.158	1.51251e-71	5.14128e-69	152.194
CCL2	2.39838	4.72939	20.1382	1.9487e-71	6.58232e-69	151.942
HEXB	1.04064	4.96223	20.1223	2.38526e-71	7.95683e-69	151.741
LCP2	1.17607	3.2481	20.0918	3.52019e-71	1.16703e-68	151.354
HLA-DRA	2.26097	9.11462	20.0589	5.35668e-71	1.76498e-68	150.937
REEP4	1.0185	4.25837	20.0559	5.56537e-71	1.82256e-68	150.899
SLAMF8	1.59382	2.16769	20.0482	6.13639e-71	1.99738e-68	150.801
GNG5	1.34323	7.01669	20.0468	6.25406e-71	2.02342e-68	150.783
COL4A1	2.561	4.91856	20.0255	8.20218e-71	2.63781e-68	150.513
GMFG	1.1746	4.70394	20.0139	9.50236e-71	3.03776e-68	150.366
ADM	2.36405	3.30373	20.0074	1.03291e-70	3.28252e-68	150.283
APOBEC3G	1.25018	2.01931	19.9997	1.13848e-70	3.59672e-68	150.187
CD276	1.2182	5.20818	19.9972	1.17568e-70	3.69253e-68	150.155
CLEC5A	1.92227	1.561	19.9883	1.31685e-70	4.11186e-68	150.042
STX11	1.04383	1.85325	19.9818	1.43161e-70	4.44435e-68	149.959
SRPX2	2.22965	2.92892	19.9702	1.65945e-70	5.12209e-68	149.812
OSMR	1.72118	3.43219	19.966	1.75031e-70	5.37166e-68	149.759
FAM20A	1.44168	1.58962	19.9641	1.79349e-70	5.47288e-68	149.735
CDCP1	1.20836	1.57858	19.9584	1.92819e-70	5.85071e-68	149.663
FPR1	1.98266	4.37064	19.9347	2.60534e-70	7.81704e-68	149.363
HSPB1	1.53913	7.94119	19.9208	3.112e-70	9.28534e-68	149.187
CAPG	1.80449	5.8055	19.9139	3.39595e-70	1.00766e-67	149.1
FERMT3	1.26326	4.29112	19.912	3.4775e-70	1.02619e-67	149.076
ITPKC	1.04357	4.58422	19.9057	3.76797e-70	1.10583e-67	148.996
SP140L	1.06649	2.01666	19.9004	4.03438e-70	1.17121e-67	148.928
FSTL1	1.65856	5.10676	19.8971	4.20322e-70	1.21367e-67	148.888
CHI3L2	3.02589	4.70082	19.882	5.09574e-70	1.46351e-67	148.696
CTSC	1.43044	3.46557	19.8271	1.02343e-69	2.90821e-67	148.002
TPM4	1.15506	6.23278	19.8209	1.10772e-69	3.13116e-67	147.924
TMSB4XP1	2.31689	2.61065	19.8127	1.22914e-69	3.45621e-67	147.82
GDF15	2.14681	2.00507	19.7931	1.57813e-69	4.39152e-67	147.572
FHL3	1.07237	5.07108	19.7735	2.02371e-69	5.57371e-67	147.324
ANG	1.37755	2.22714	19.7686	2.15316e-69	5.89998e-67	147.263
VAMP8	1.43441	5.70427	19.7644	2.27038e-69	6.1896e-67	147.21
GPR84	1.30482	1.54836	19.7631	2.30892e-69	6.26289e-67	147.193
YBX3	1.18784	4.21374	19.757	2.49531e-69	6.70077e-67	147.116
SPP1	2.50854	9.62932	19.7519	2.66151e-69	7.11154e-67	147.052
KIAA0040	1.77657	3.42125	19.742	3.01958e-69	8.02834e-67	146.926
TMSB4XP4	2.08175	2.79842	19.7408	3.06594e-69	8.11144e-67	146.911
STEAP3	2.15457	3.7821	19.7278	3.61516e-69	9.51763e-67	146.747
RAB34	1.92718	4.07457	19.702	5.01328e-69	1.30703e-66	146.422
FTLP3	2.53797	3.93657	19.6925	5.65778e-69	1.46793e-66	146.302
FTLP2	1.9198	2.22685	19.6763	6.94108e-69	1.79223e-66	146.099
SLC43A3	1.67666	3.0351	19.6622	8.30315e-69	2.13367e-66	145.92
FBP1	1.44389	3.04382	19.6586	8.69615e-69	2.22402e-66	145.874
METTL7B	2.8672	4.85229	19.6312	1.23051e-68	3.1173e-66	145.529
PLIN2	1.43735	3.82434	19.6215	1.39171e-68	3.47648e-66	145.407
LDHA	1.62105	6.51711	19.584	2.23643e-68	5.53512e-66	144.935
HLA-DRB1	2.06914	8.04881	19.5745	2.52316e-68	6.21613e-66	144.815
RBMS1	1.06001	2.82958	19.5604	3.01717e-68	7.36559e-66	144.637
HAMP	1.90702	2.36066	19.5539	3.27422e-68	7.95694e-66	144.556
KCNE3	1.22306	2.20722	19.5455	3.64433e-68	8.81648e-66	144.449
B3GNT5	1.26132	2.13021	19.5334	4.24348e-68	1.02199e-65	144.298
CD63	1.08978	9.12434	19.5207	4.98393e-68	1.19496e-65	144.138
APOBEC3C	1.54859	4.0777	19.5172	5.20904e-68	1.24339e-65	144.094
PTX3	2.37068	2.83009	19.5154	5.33357e-68	1.26748e-65	144.07
CD300A	1.37729	3.90342	19.5086	5.80755e-68	1.37403e-65	143.986
LRRC25	1.40355	3.03844	19.5007	6.42469e-68	1.51338e-65	143.885
COL1A1	2.82897	3.55796	19.4901	7.34502e-68	1.72262e-65	143.752
ZDHHC12	1.16418	3.5632	19.478	8.55927e-68	1.99867e-65	143.6
COL4A2	2.23648	5.18176	19.471	9.34298e-68	2.17222e-65	143.513
ICAM1	1.69128	3.49077	19.4304	1.56105e-67	3.59618e-65	143.002
AC098614.1	1.1471	2.16987	19.4301	1.56685e-67	3.59618e-65	142.999
SECTM1	1.62909	2.32256	19.4195	1.79174e-67	4.09485e-65	142.865
ARHGAP18	1.26935	3.27762	19.4123	1.9621e-67	4.46518e-65	142.775
C1QB	1.7029	8.45842	19.3866	2.71672e-67	6.13053e-65	142.451
CCR5	1.31564	1.71046	19.3816	2.89395e-67	6.47607e-65	142.388
NPC2	1.18259	6.90679	19.3692	3.38088e-67	7.5343e-65	142.234
MPZL2	1.12941	1.25025	19.3564	3.97353e-67	8.81845e-65	142.073
UNC93B1	1.28497	4.13651	19.3516	4.22521e-67	9.3384e-65	142.012
HLA-DMA	1.56995	5.52567	19.3393	4.93104e-67	1.08537e-64	141.858
NUAK2	1.1848	2.06947	19.3348	5.21983e-67	1.14425e-64	141.802
FABP5	2.5305	3.64679	19.3158	6.6393e-67	1.4495e-64	141.563
OSTC	1.00976	5.97931	19.3082	7.30077e-67	1.58746e-64	141.468
AC008760.2	1.39556	1.46817	19.3075	7.36416e-67	1.59479e-64	141.46
RNF135	1.18271	3.34482	19.2888	9.33428e-67	2.01332e-64	141.224
NAMPT	1.77038	5.04138	19.2862	9.63555e-67	2.06999e-64	141.192
CST7	1.1793	1.66558	19.2659	1.24511e-66	2.66419e-64	140.937
AC061992.1	1.10174	0.888679	19.2598	1.34442e-66	2.86527e-64	140.861
APOBEC3F	1.00045	1.45443	19.2441	1.63934e-66	3.47999e-64	140.664
CLEC2B	1.26343	2.41569	19.2402	1.7207e-66	3.63834e-64	140.615
HK3	1.28583	1.73492	19.2297	1.96502e-66	4.13865e-64	140.483
TNFRSF14	1.10461	3.03296	19.2213	2.18355e-66	4.58093e-64	140.379
G0S2	2.3355	2.47853	19.1984	2.91421e-66	6.04298e-64	140.092
SIGLEC7	1.24123	1.81413	19.1955	3.02195e-66	6.24231e-64	140.055
IKBIP	1.17032	3.08992	19.1875	3.34448e-66	6.8558e-64	139.955
TLR2	1.54941	3.55043	19.1866	3.38164e-66	6.90562e-64	139.944
S100A6	1.589	9.2368	19.1826	3.55735e-66	7.23691e-64	139.893
RDH10	1.60284	3.75683	19.1809	3.63004e-66	7.35693e-64	139.873
NMI	1.16568	3.16112	19.1775	3.78951e-66	7.65124e-64	139.83
BATF3	1.31939	2.42487	19.1567	4.9251e-66	9.90682e-64	139.57
C2	1.3859	2.49358	19.1461	5.62834e-66	1.12791e-63	139.437
FAM13C	-1.25544	3.73804	-19.1341	6.54594e-66	1.30209e-63	139.287
SOD2	1.75554	5.94158	19.1264	7.20973e-66	1.42883e-63	139.191
S100A8	2.32266	3.30186	19.1138	8.44583e-66	1.65548e-63	139.033
ACTN1	1.66189	4.88548	19.1118	8.6618e-66	1.69163e-63	139.008
STC1	1.80108	1.46462	19.0834	1.23788e-65	2.40011e-63	138.653
PDLIM7	1.17314	4.08475	19.0776	1.33225e-65	2.57378e-63	138.58
HLA-DPB1	1.94014	6.47201	19.07	1.46567e-65	2.81132e-63	138.485
PTGES3P1	1.20738	4.60202	19.0668	1.52431e-65	2.91338e-63	138.446
OLFML3	1.42807	5.50689	19.0568	1.7293e-65	3.28181e-63	138.321
CALHM6	1.609	2.7165	19.0559	1.74849e-65	3.30656e-63	138.31
MIR155HG	1.11817	1.12109	19.0397	2.14498e-65	4.04211e-63	138.106
TMEM71	1.31308	1.41083	19.0225	2.6622e-65	4.98185e-63	137.891
GABBR1	-1.63966	6.95361	-19.0157	2.8971e-65	5.38389e-63	137.807
CTSZ	1.2678	6.77994	19.0152	2.91454e-65	5.39763e-63	137.801
TEAD3	1.48172	2.55	19.0084	3.17541e-65	5.86054e-63	137.716
CRY2	-1.10986	5.30645	-19.0033	3.38495e-65	6.22588e-63	137.653
MMP19	1.59163	1.3827	18.9878	4.11296e-65	7.51343e-63	137.459
ABI3	1.30789	4.27302	18.9873	4.13928e-65	7.53587e-63	137.453
TCAF2	1.06478	1.2248	18.9763	4.74945e-65	8.61752e-63	137.316
FTL	1.2092	12.3764	18.9684	5.24547e-65	9.48546e-63	137.217
TENT5A	1.28264	3.04156	18.9158	1.01404e-64	1.82754e-62	136.561
COL6A2	2.39544	4.38971	18.9134	1.04616e-64	1.87913e-62	136.53
GSDMD	1.25078	3.51171	18.8862	1.47086e-64	2.61574e-62	136.192
HSPB1P1	1.53301	2.63787	18.8774	1.64229e-64	2.91098e-62	136.082
PTGER4	1.13799	1.64971	18.8754	1.68354e-64	2.97428e-62	136.057
TM4SF1	1.59054	4.15251	18.8721	1.75323e-64	3.08724e-62	136.017
HLA-DMB	1.6226	4.37574	18.8685	1.83474e-64	3.22022e-62	135.972
CD248	2.01555	3.43145	18.8515	2.27048e-64	3.972e-62	135.76
OSCAR	1.13251	2.76694	18.8435	2.50992e-64	4.37663e-62	135.66
SEC24D	1.08486	2.70528	18.842	2.55689e-64	4.4441e-62	135.642
DUSP5	1.69771	3.18048	18.8232	3.23662e-64	5.60739e-62	135.407
CFI	1.86865	3.82968	18.8161	3.53684e-64	6.10782e-62	135.319
TMSB4XP2	2.16886	1.95271	18.8156	3.55586e-64	6.12098e-62	135.314
SH2D4A	1.41781	1.38211	18.8118	3.73045e-64	6.401e-62	135.266
NFKBIZ	1.19218	2.06305	18.8004	4.30558e-64	7.34095e-62	135.123
THBD	1.46109	2.31806	18.7833	5.3295e-64	9.02938e-62	134.911
MMP14	1.81747	5.663	18.7742	5.97095e-64	1.00843e-61	134.798
TYROBP	1.48671	7.35126	18.7421	8.91639e-64	1.49648e-61	134.4
ST8SIA4	1.11767	2.58808	18.7248	1.10692e-63	1.85201e-61	134.184
APOC2	1.26274	1.97055	18.7175	1.21331e-63	2.02371e-61	134.093
EMILIN2	1.5922	2.22519	18.7085	1.3569e-63	2.2562e-61	133.982
THBS1	1.99939	2.52417	18.6971	1.56479e-63	2.59383e-61	133.84
IL2RG	1.12523	1.84228	18.6968	1.5713e-63	2.5966e-61	133.836
LOX	1.9523	2.2545	18.6935	1.63603e-63	2.69529e-61	133.796
LGALS1	1.68365	8.35703	18.6804	1.92864e-63	3.16763e-61	133.632
VASN	1.91845	3.03797	18.6732	2.10811e-63	3.45183e-61	133.544
SLC7A7	1.23019	3.3565	18.673	2.11536e-63	3.45318e-61	133.54
JUNB	1.51222	6.9542	18.6668	2.28387e-63	3.71697e-61	133.464
RUNX3	1.04341	1.76144	18.6513	2.77147e-63	4.4699e-61	133.272
MRC2	1.61755	5.09315	18.6454	2.98382e-63	4.79796e-61	133.198
SLC25A24	1.0436	2.06487	18.637	3.31094e-63	5.30808e-61	133.095
LY96	1.55517	4.34615	18.611	4.58012e-63	7.32097e-61	132.772
ADAM12	1.67834	1.65203	18.6076	4.78157e-63	7.62029e-61	132.729
ALDH5A1	-1.10162	5.95434	-18.5926	5.76504e-63	9.07985e-61	132.543
B2M	1.15095	10.0171	18.5885	6.06837e-63	9.52964e-61	132.492
PIM1	1.04481	4.58063	18.5688	7.74893e-63	1.21333e-60	132.249
IL1RN	1.28832	1.1688	18.5622	8.41708e-63	1.31412e-60	132.167
CMTM7	1.05821	2.63559	18.5593	8.73061e-63	1.35912e-60	132.131
CD69	1.22405	1.57909	18.5578	8.88769e-63	1.37957e-60	132.113
HLA-B	1.35159	9.16461	18.5506	9.72137e-63	1.50347e-60	132.024
CD14	1.73128	6.79504	18.5505	9.74187e-63	1.50347e-60	132.022
TAGLN2P1	1.6772	1.13882	18.5483	1.00054e-62	1.53972e-60	131.995
MS4A6A	1.8637	3.90107	18.5428	1.0723e-62	1.64543e-60	131.926
HLA-DPA1	1.96626	5.87489	18.511	1.59272e-62	2.4164e-60	131.533
HLA-DQA1	2.08436	3.36263	18.5069	1.67567e-62	2.53507e-60	131.482
C1QC	1.54789	8.5949	18.4773	2.42144e-62	3.65033e-60	131.116
MAP3K7CL	1.51778	2.02787	18.4771	2.42644e-62	3.65033e-60	131.114
APOL4	2.13457	2.84062	18.4758	2.46818e-62	3.70275e-60	131.097
SHC1	1.0702	5.04099	18.4696	2.66577e-62	3.98804e-60	131.021
ENG	1.04655	5.75888	18.464	2.85583e-62	4.2605e-60	130.952
HSD3B7	1.03383	2.90093	18.4561	3.15199e-62	4.67707e-60	130.854
NET1	-1.27058	5.30619	-18.4561	3.15247e-62	4.67707e-60	130.854
C1QA	1.56811	8.16159	18.4526	3.29057e-62	4.85513e-60	130.811
RBM47	1.11195	1.93915	18.4464	3.5555e-62	5.21736e-60	130.734
PVT1	1.02665	1.31379	18.4436	3.6837e-62	5.39074e-60	130.699
COL3A1	2.80219	3.8889	18.442	3.75521e-62	5.48046e-60	130.68
RPS6KA1	1.13066	3.86546	18.4265	4.55479e-62	6.6036e-60	130.488
ST14	1.52096	2.56547	18.4264	4.56167e-62	6.6036e-60	130.486
MYD88	1.26722	4.31781	18.422	4.81541e-62	6.95218e-60	130.433
ACTBP7	1.09446	1.01354	18.4063	5.85612e-62	8.40948e-60	130.238
SYDE1	1.05419	4.23659	18.4042	6.01037e-62	8.60796e-60	130.212
TNFAIP3	1.10858	3.02597	18.3942	6.8013e-62	9.71482e-60	130.089
FUCA2	1.28463	4.94463	18.3936	6.85179e-62	9.76099e-60	130.082
PCOLCE	1.82558	3.58823	18.3833	7.78638e-62	1.10339e-59	129.955
SPI1	1.31699	5.32044	18.3823	7.88907e-62	1.11499e-59	129.942
ABRACL	1.15485	4.12362	18.381	8.01495e-62	1.12981e-59	129.926
TUB	-1.31717	5.58294	-18.3623	1.01093e-61	1.42131e-59	129.695
LYN	1.10997	3.9124	18.3567	1.0835e-61	1.51936e-59	129.626
CD300C	1.13736	2.36068	18.3499	1.17819e-61	1.64783e-59	129.543
IER5L	1.31012	3.48315	18.3248	1.6101e-61	2.24025e-59	129.232
MMP9	2.64681	2.11066	18.3222	1.66161e-61	2.2941e-59	129.201
TIFA	1.00041	2.06745	18.289	2.51019e-61	3.43915e-59	128.791
CXCR4	1.47487	5.38676	18.2808	2.77674e-61	3.79467e-59	128.69
SLC2A4RG	1.02297	5.00307	18.2768	2.91727e-61	3.97476e-59	128.641
SCIMP	1.05454	1.93971	18.2738	3.02946e-61	4.10866e-59	128.604
GPX8	1.85713	1.81388	18.2691	3.20982e-61	4.3314e-59	128.546
SLC1A5	1.28804	4.00882	18.2637	3.43132e-61	4.60715e-59	128.48
COL1A2	2.20645	4.21378	18.2622	3.49516e-61	4.68116e-59	128.462
TMSB10P1	1.87772	1.85275	18.2382	4.7063e-61	6.25647e-59	128.166
PLOD1	1.00938	5.97957	18.2121	6.50299e-61	8.58123e-59	127.844
HLA-A	1.20112	9.2419	18.2117	6.53446e-61	8.60162e-59	127.839
AC034102.1	1.26149	1.93865	18.2095	6.71861e-61	8.82241e-59	127.812
RPS2P32	1.39673	1.79511	18.1982	7.72263e-61	1.01161e-58	127.673
GLMP	1.0654	4.1758	18.1909	8.45646e-61	1.10504e-58	127.583
JAK3	1.14785	1.90168	18.1894	8.60725e-61	1.12201e-58	127.565
FXYD5	1.19211	4.50946	18.1826	9.36671e-61	1.21219e-58	127.481
LPAR6	1.1123	3.89312	18.1654	1.15878e-60	1.48886e-58	127.27
ACTBP2	1.65335	1.73316	18.1635	1.18611e-60	1.52034e-58	127.246
ALOX5	1.37328	3.52087	18.1452	1.4877e-60	1.89785e-58	127.021
KDELR3	1.53996	2.10112	18.1384	1.61827e-60	2.05953e-58	126.938
GPX7	1.24682	4.33129	18.1249	1.91276e-60	2.41715e-58	126.771
ZBTB42	1.11929	2.26845	18.1132	2.20784e-60	2.77696e-58	126.629
PHLDA2	1.616	1.49137	18.1073	2.37679e-60	2.98248e-58	126.555
LATS2	1.08528	2.47836	18.1043	2.46493e-60	3.08587e-58	126.519
CSMD3	-1.57648	2.08209	-18.0986	2.64468e-60	3.3032e-58	126.449
CD93	1.65999	3.67821	18.0858	3.09944e-60	3.81793e-58	126.291
FBLIM1	1.51963	2.73228	18.0776	3.42695e-60	4.20208e-58	126.191
C1S	1.72176	5.0226	18.0767	3.46681e-60	4.24127e-58	126.18
COL5A2	1.9072	3.68602	18.0685	3.83715e-60	4.68367e-58	126.079
PTPN6	1.08286	3.70052	18.0668	3.91933e-60	4.77313e-58	126.058
PLEKHA4	1.76054	4.6688	18.053	4.64669e-60	5.64615e-58	125.889
XKR8	1.40425	2.95343	18.0198	6.99883e-60	8.46591e-58	125.481
LDHAP4	1.51162	2.30432	18.0176	7.18926e-60	8.67671e-58	125.455
HILPDA	1.4411	4.7919	18.0127	7.63018e-60	9.18821e-58	125.396
PSRC1	1.51994	5.69471	18.0057	8.32744e-60	1.00054e-57	125.309
TNFRSF11B	1.65629	1.76432	17.9839	1.08859e-59	1.29634e-57	125.042
CYTIP	1.04969	1.88358	17.9747	1.21992e-59	1.44951e-57	124.929
GPSM3	1.09703	5.04552	17.9611	1.44158e-59	1.70911e-57	124.763
CLEC7A	1.2644	2.54562	17.9397	1.87696e-59	2.22039e-57	124.501
LAPTM5	1.42439	7.63013	17.9331	2.03513e-59	2.40222e-57	124.42
ANXA5	1.19266	8.30397	17.9156	2.52301e-59	2.95214e-57	124.206
PFN1P1	1.5975	1.79081	17.9022	2.97602e-59	3.45959e-57	124.042
FABP5P7	1.94035	1.33959	17.8976	3.15113e-59	3.63952e-57	123.985
IFITM3	1.47061	8.14886	17.8886	3.52014e-59	4.057e-57	123.875
C1orf54	1.06799	4.68141	17.876	4.10927e-59	4.72583e-57	123.721
PARVG	1.05618	2.62731	17.8672	4.57681e-59	5.25228e-57	123.614
IGFBP7	1.28631	8.94111	17.8544	5.35525e-59	6.10646e-57	123.458
AC108463.1	1.25596	1.30354	17.8491	5.71781e-59	6.50607e-57	123.393
LOXL1	1.71181	1.98055	17.8202	8.15953e-59	9.24523e-57	123.039
FCGR2B	1.30471	0.98007	17.8192	8.25192e-59	9.33023e-57	123.028
HCLS1	1.28376	4.91836	17.8174	8.43538e-59	9.51763e-57	123.006
HSPB1P2	1.04979	1.03347	17.8114	9.08785e-59	1.02323e-56	122.932
RHOC	1.02206	7.08471	17.8063	9.67013e-59	1.08651e-56	122.87
RAB20	1.12785	4.61279	17.7778	1.37227e-58	1.53223e-56	122.522
ADGRE1	1.14519	1.00693	17.7692	1.52453e-58	1.69519e-56	122.418
HLA-DOA	1.75176	3.82724	17.7659	1.58823e-58	1.76238e-56	122.377
TMEM176B	1.67659	5.94516	17.7503	1.92367e-58	2.1302e-56	122.187
SPAG4	1.30138	1.55478	17.7487	1.9618e-58	2.16796e-56	122.167
LINC00634	-1.40253	5.29347	-17.7468	2.008e-58	2.20991e-56	122.144
FRY	-1.07587	3.71616	-17.7351	2.31632e-58	2.53366e-56	122.002
HLA-C	1.1861	8.98026	17.7349	2.32267e-58	2.53544e-56	121.999
MARVELD1	1.37565	3.48717	17.732	2.40538e-58	2.6151e-56	121.964
LAIR1	1.31332	3.38772	17.7279	2.53102e-58	2.74059e-56	121.914
IFITM2	1.20537	5.74365	17.7172	2.88434e-58	3.11688e-56	121.784
NALCN	-1.30051	3.81598	-17.707	3.26855e-58	3.52498e-56	121.66
LILRB2	1.03678	1.61214	17.7008	3.52542e-58	3.77924e-56	121.584
GPR183	1.48115	3.43729	17.6943	3.81896e-58	4.07764e-56	121.505
TEF	-1.1404	5.31	-17.6913	3.96399e-58	4.22408e-56	121.468
TCIM	1.80504	4.54722	17.6893	4.06214e-58	4.32011e-56	121.443
PDCD1LG2	1.3516	1.93644	17.6889	4.07845e-58	4.32888e-56	121.439
TEAD2	1.42524	3.49708	17.681	4.49766e-58	4.7457e-56	121.342
EFEMP2	1.69528	4.24987	17.6606	5.76929e-58	6.06363e-56	121.095
AC004067.1	1.0645	1.71268	17.6566	6.05654e-58	6.3531e-56	121.046
LOXL2	1.63914	3.36221	17.6523	6.3882e-58	6.68794e-56	120.993
ELK3	1.04227	4.32744	17.6284	8.55304e-58	8.88507e-56	120.703
CD48	1.35726	1.56177	17.6277	8.62601e-58	8.94357e-56	120.695
AL035411.1	1.19322	1.12317	17.6098	1.07403e-57	1.10716e-55	120.477
C1orf162	1.21146	3.94096	17.5953	1.28211e-57	1.3166e-55	120.301
VAMP5	1.2615	6.67641	17.5665	1.82337e-57	1.84863e-55	119.95
BACE2	1.05448	2.44978	17.5665	1.8243e-57	1.84863e-55	119.95
HIST1H2BH	1.34756	0.947118	17.5645	1.86802e-57	1.88938e-55	119.926
PHYHIPL	-1.45286	7.18859	-17.5607	1.95676e-57	1.9717e-55	119.88
PARP9	1.12113	4.01421	17.5571	2.04477e-57	2.05268e-55	119.837
GPRC5A	1.18307	0.996021	17.5404	2.5068e-57	2.49783e-55	119.634
PRSS23	1.25718	2.97881	17.533	2.74541e-57	2.72044e-55	119.544
CCL5	1.51781	2.57465	17.5297	2.85591e-57	2.82472e-55	119.504
KCNIP3	-1.62882	4.37502	-17.5088	3.68767e-57	3.62736e-55	119.25
CD151	1.14262	6.39944	17.508	3.72508e-57	3.65745e-55	119.24
TNFAIP6	2.03133	2.49733	17.5049	3.86697e-57	3.78984e-55	119.203
LYZ	2.21472	3.75004	17.498	4.20934e-57	4.11038e-55	119.119
NFAM1	1.05004	2.61301	17.4928	4.48344e-57	4.37009e-55	119.056
SPRY1	1.58128	3.6071	17.4826	5.07322e-57	4.93601e-55	118.933
RUBCNL	1.24824	2.37874	17.4795	5.27024e-57	5.11842e-55	118.895
SASH3	1.31142	4.19651	17.4757	5.52388e-57	5.35507e-55	118.848
NCF4	1.15836	3.76942	17.4754	5.54306e-57	5.36398e-55	118.845
CLEC18B	1.31008	1.64328	17.475	5.5708e-57	5.38113e-55	118.84
DIRAS3	1.84081	3.58724	17.4666	6.17021e-57	5.91756e-55	118.738
TEAD4	1.38231	2.5691	17.456	7.02245e-57	6.71094e-55	118.61
ARAP3	1.32149	3.33352	17.4552	7.08569e-57	6.75935e-55	118.601
GLIPR1	1.20308	3.34074	17.4529	7.29074e-57	6.94262e-55	118.573
VEGFA	1.92945	3.9577	17.4405	8.4794e-57	8.06024e-55	118.422
EMP1	1.79521	5.38269	17.4334	9.24095e-57	8.76861e-55	118.337
AC026401.3	1.3232	3.65557	17.4307	9.55757e-57	9.05306e-55	118.303
CRTAC1	-2.11817	4.86067	-17.4295	9.68972e-57	9.15069e-55	118.29
JUN	1.13019	7.45198	17.4295	9.69471e-57	9.15069e-55	118.289
IBSP	2.36856	1.5028	17.4164	1.13728e-56	1.07157e-54	118.13
HLF	-1.3375	4.01255	-17.411	1.21452e-56	1.14035e-54	118.065
ZFP36	1.59189	6.7966	17.4082	1.25604e-56	1.17522e-54	118.032
CXCL8	2.4402	2.4657	17.4074	1.26838e-56	1.18471e-54	118.022
OSM	1.49249	1.96241	17.3947	1.48033e-56	1.38028e-54	117.868
IL6	1.45621	1.22737	17.3932	1.50748e-56	1.40316e-54	117.85
THEMIS2	1.19339	3.86833	17.3848	1.6713e-56	1.55295e-54	117.748
ZDHHC22	-1.93653	5.93462	-17.3781	1.81177e-56	1.67539e-54	117.667
GAPT	1.13216	1.49956	17.3781	1.81243e-56	1.67539e-54	117.667
CTSS	1.40712	4.8051	17.3687	2.03206e-56	1.87197e-54	117.553
ATP6V1G2	-1.47514	6.74886	-17.3672	2.06928e-56	1.90299e-54	117.535
SGSM1	-1.34309	2.68991	-17.3614	2.22091e-56	2.03895e-54	117.465
INAFM1	1.08051	4.90285	17.3585	2.30022e-56	2.10815e-54	117.43
AC022149.1	1.24214	1.30024	17.358	2.31422e-56	2.11737e-54	117.424
FILIP1L	1.22591	3.15012	17.3573	2.33413e-56	2.12833e-54	117.416
PSMB8	1.11029	6.09357	17.3327	3.14715e-56	2.84074e-54	117.118
TMBIM1	1.25813	5.6268	17.3113	4.08215e-56	3.67236e-54	116.86
CTHRC1	1.79288	2.41192	17.3058	4.36478e-56	3.92005e-54	116.793
SNAP91	-1.97271	4.51858	-17.2916	5.18712e-56	4.65083e-54	116.622
MYBPH	1.50877	1.35278	17.2635	7.29187e-56	6.47313e-54	116.283
HSPA1B	1.38821	5.77751	17.2472	8.88617e-56	7.8495e-54	116.087
AC131097.4	1.12837	1.02166	17.2465	8.96408e-56	7.90532e-54	116.078
NAP1L3	-1.16449	6.47153	-17.2457	9.0457e-56	7.96422e-54	116.069
TGFB1	1.0608	5.60158	17.2414	9.52827e-56	8.37537e-54	116.017
FTH1P20	1.15911	3.96561	17.2411	9.56364e-56	8.39272e-54	116.013
PPM1L	-1.10495	4.18516	-17.2284	1.1161e-55	9.7626e-54	115.86
VNN2	1.05584	1.31119	17.2076	1.43678e-55	1.25065e-53	115.609
GNG12	1.65964	5.13128	17.2052	1.47827e-55	1.28469e-53	115.581
GPR82	1.12192	1.138	17.2002	1.57154e-55	1.36353e-53	115.52
ITGB2	1.42206	5.20077	17.1955	1.66267e-55	1.44027e-53	115.464
ADAMTSL4	1.00101	1.69295	17.1896	1.78698e-55	1.53803e-53	115.392
CNN3	1.08043	8.9059	17.1874	1.83332e-55	1.5754e-53	115.367
PPP1R3B	1.0403	2.91403	17.1838	1.91539e-55	1.64329e-53	115.323
SLC25A21-AS1	-1.42772	2.3155	-17.1688	2.29873e-55	1.96589e-53	115.142
MGP	2.21952	4.84766	17.1673	2.33893e-55	1.99392e-53	115.124
TRIP6	1.24086	5.84296	17.1585	2.60334e-55	2.21581e-53	115.018
PDIA4	1.07869	6.83151	17.1547	2.72633e-55	2.30951e-53	114.972
FN1	1.62461	6.25679	17.1454	3.0491e-55	2.57481e-53	114.861
IFI44	1.26633	4.98228	17.1448	3.07089e-55	2.58914e-53	114.854
COL5A1	1.87294	2.15072	17.1422	3.17165e-55	2.6699e-53	114.822
CIITA	1.18946	1.93966	17.1366	3.39228e-55	2.8467e-53	114.755
EMILIN1	1.32363	4.80192	17.1354	3.44068e-55	2.88282e-53	114.741
TRIM21	1.0023	4.31151	17.1117	4.58227e-55	3.8096e-53	114.456
ATP8A1	-1.38782	4.33479	-17.1075	4.82543e-55	4.00556e-53	114.404
SERPINA5	1.62963	1.38954	17.0993	5.32754e-55	4.40872e-53	114.306
NKG7	1.20277	2.11448	17.0874	6.15091e-55	5.06667e-53	114.163
JPH3	-2.01613	4.14398	-17.0862	6.23556e-55	5.12853e-53	114.15
PLAT	1.79483	3.70248	17.0835	6.44814e-55	5.29526e-53	114.116
NOX4	1.02857	1.05903	17.0783	6.86068e-55	5.62544e-53	114.055
GBP5	1.00903	0.922906	17.0639	8.17246e-55	6.67049e-53	113.881
OCIAD2	2.10242	3.62204	17.0611	8.44874e-55	6.88553e-53	113.848
HFE	1.06562	1.84476	17.0578	8.79181e-55	7.15426e-53	113.808
SHANK2	-1.32852	2.13292	-17.0463	1.01027e-54	8.1962e-53	113.67
TPT1P4	1.42605	2.14454	17.0454	1.02066e-54	8.26799e-53	113.66
LAMB1	1.61733	3.75685	17.0445	1.032e-54	8.34723e-53	113.649
GAPDHP65	1.59903	2.3112	17.029	1.24463e-54	1.00068e-52	113.462
CYR61	1.92771	5.63131	17.0287	1.24867e-54	1.00242e-52	113.459
DUSP23	1.06438	4.84495	17.0115	1.53767e-54	1.22893e-52	113.252
GAPDHP40	1.24003	1.29471	16.9975	1.81917e-54	1.45174e-52	113.085
PDIA5	1.11284	2.52952	16.9882	2.03658e-54	1.62042e-52	112.973
GAPDHP63	1.33259	1.51299	16.9874	2.05467e-54	1.6324e-52	112.964
CPVL	1.49496	4.66294	16.9747	2.39438e-54	1.88833e-52	112.812
REPS2	-1.45106	3.24248	-16.9743	2.40612e-54	1.8948e-52	112.807
DUSP26	-1.59476	5.62555	-16.9654	2.67939e-54	2.0977e-52	112.7
FTH1P10	1.49845	1.58748	16.9647	2.70343e-54	2.11344e-52	112.691
HOTAIRM1	1.85579	2.04804	16.9639	2.72841e-54	2.12677e-52	112.682
CD53	1.35061	5.86321	16.962	2.79062e-54	2.16897e-52	112.66
PARP12	1.05857	3.12075	16.9558	3.00834e-54	2.33481e-52	112.585
CD300LF	1.08422	1.89102	16.9537	3.08561e-54	2.39132e-52	112.56
ARPP21	-1.43533	3.58506	-16.9485	3.28626e-54	2.5395e-52	112.497
DCTD	1.17787	5.17468	16.9475	3.32506e-54	2.56579e-52	112.486
FKBP9	1.47497	4.98402	16.9463	3.37353e-54	2.59946e-52	112.471
DNM3	-1.2972	4.13353	-16.9397	3.65274e-54	2.81057e-52	112.392
HTRA3	1.41638	1.67934	16.9386	3.69838e-54	2.84161e-52	112.38
GAPDHP60	1.32252	1.19487	16.931	4.05742e-54	3.10416e-52	112.288
ACTBP11	1.04743	0.926395	16.9251	4.35601e-54	3.32313e-52	112.217
CDK2	1.2023	3.8546	16.9218	4.52909e-54	3.45027e-52	112.178
SPON2	1.4293	1.74605	16.9149	4.92134e-54	3.73848e-52	112.096
LGALS3	1.88577	5.57495	16.9115	5.12766e-54	3.88971e-52	112.055
EVA1C	1.24696	3.22947	16.9027	5.69891e-54	4.31086e-52	111.95
HCST	1.24326	3.91173	16.9013	5.79878e-54	4.38024e-52	111.933
P3H2	1.21372	2.4683	16.8974	6.0754e-54	4.57632e-52	111.886
IQGAP1	1.1559	4.52484	16.8934	6.37609e-54	4.78938e-52	111.838
LHFPL2	1.00129	4.32762	16.8924	6.45287e-54	4.83353e-52	111.826
AC074286.1	-1.30655	1.62472	-16.8887	6.74898e-54	5.04127e-52	111.782
UBBP1	1.32901	2.06355	16.883	7.22638e-54	5.39037e-52	111.714
C15orf48	1.19877	1.0119	16.8815	7.35889e-54	5.48161e-52	111.696
LAMC1	1.34298	4.66645	16.8796	7.52938e-54	5.60084e-52	111.673
PYCARD	1.1415	3.75742	16.8791	7.5751e-54	5.62705e-52	111.667
AP002784.2	1.20247	1.76914	16.8764	7.8252e-54	5.80481e-52	111.635
FTH1P11	1.56386	2.54756	16.8728	8.16522e-54	6.04869e-52	111.592
CD101	1.02015	1.59081	16.8703	8.41377e-54	6.21566e-52	111.563
CDHR1	-1.65712	3.75896	-16.861	9.41362e-54	6.92571e-52	111.451
CAVIN1	1.37898	5.95336	16.8414	1.19142e-53	8.71765e-52	111.217
PWAR6	-1.32503	4.93799	-16.8404	1.2051e-53	8.80576e-52	111.206
AC020916.1	1.15937	3.05283	16.8389	1.22675e-53	8.93966e-52	111.188
HLA-DQB1	1.90075	4.18354	16.8334	1.31093e-53	9.52722e-52	111.122
EPSTI1	1.19106	2.30431	16.8321	1.33178e-53	9.66563e-52	111.106
GAPDHP72	1.27152	1.20108	16.8246	1.45682e-53	1.05163e-51	111.017
FOSL2	1.16408	4.52331	16.8239	1.46982e-53	1.05959e-51	111.008
SNRPGP10	2.14021	3.28604	16.8216	1.51038e-53	1.08447e-51	110.981
PRF1	1.21786	1.59971	16.8212	1.51761e-53	1.0882e-51	110.976
RPL35P2	1.18251	2.14987	16.813	1.67495e-53	1.19623e-51	110.878
IRF7	1.12751	3.97948	16.8122	1.69162e-53	1.20599e-51	110.868
LOXL3	1.00538	3.93163	16.8121	1.69311e-53	1.20599e-51	110.868
LINC01503	1.08948	2.95673	16.8064	1.81218e-53	1.28739e-51	110.8
YBX1P2	1.10292	1.66462	16.7991	1.97961e-53	1.40447e-51	110.712
PCED1B-AS1	1.1685	2.87261	16.7957	2.06086e-53	1.45827e-51	110.672
AC005696.4	-1.58256	3.62038	-16.7708	2.77987e-53	1.95492e-51	110.375
NOG	-1.70579	3.86515	-16.7707	2.78093e-53	1.95492e-51	110.374
POSTN	2.91466	2.05792	16.7665	2.9259e-53	2.05145e-51	110.324
LUM	1.89012	2.57864	16.7627	3.06216e-53	2.13862e-51	110.279
MAPT	-1.20547	6.42717	-16.7607	3.13763e-53	2.18848e-51	110.254
PPCS	1.05714	4.38653	16.7543	3.38781e-53	2.35381e-51	110.178
AGAP2-AS1	1.91849	2.77291	16.7451	3.78355e-53	2.62536e-51	110.068
PTGS1	1.35229	3.58814	16.7403	4.00754e-53	2.7772e-51	110.011
CPEB3	-1.07337	2.80527	-16.7372	4.15647e-53	2.87669e-51	109.975
AC009227.1	-1.1146	1.51165	-16.7281	4.63607e-53	3.2045e-51	109.866
LRRC32	1.18591	2.90442	16.7269	4.70292e-53	3.24653e-51	109.852
RUNDC3A	-1.52256	5.77282	-16.7225	4.95735e-53	3.41339e-51	109.8
NCF2	1.09389	3.52467	16.7213	5.02734e-53	3.45715e-51	109.786
ADAMTS1	1.26548	3.26963	16.7205	5.08024e-53	3.48906e-51	109.775
ESM1	1.86023	1.4926	16.7148	5.4386e-53	3.73041e-51	109.708
TGFBI	2.04245	4.15373	16.7053	6.09427e-53	4.17481e-51	109.594
ADAM22	-1.07798	4.8073	-16.6939	6.97891e-53	4.75052e-51	109.46
DSCAML1	-1.73753	4.10196	-16.6879	7.49883e-53	5.08509e-51	109.388
CBLN1	-1.65134	2.59458	-16.6851	7.75449e-53	5.25184e-51	109.355
UBA52P5	1.25818	1.49083	16.6789	8.35844e-53	5.64662e-51	109.28
SNAI1	1.17611	1.73491	16.6552	1.10865e-52	7.43347e-51	109
FTH1P8	1.51006	3.52617	16.6532	1.13666e-52	7.61179e-51	108.975
TUBAP2	1.54477	2.26678	16.6518	1.15471e-52	7.72306e-51	108.959
IGF2BP3	1.31642	0.928022	16.6509	1.1682e-52	7.80354e-51	108.948
FAIM2	-1.28449	7.18861	-16.6488	1.19708e-52	7.98652e-51	108.923
GAS2L3	1.28872	1.62612	16.6378	1.36617e-52	9.10203e-51	108.792
NAPSB	1.93903	4.08027	16.6377	1.36767e-52	9.10203e-51	108.791
RCN3	1.09148	3.88237	16.6357	1.40008e-52	9.30622e-51	108.768
FTH1P4	1.27945	1.5375	16.634	1.42851e-52	9.48342e-51	108.748
PLA2G2A	2.57306	1.57259	16.6301	1.49744e-52	9.91656e-51	108.701
FAM171A1	-1.03163	6.32285	-16.6207	1.67428e-52	1.10467e-50	108.59
GBP2	1.63071	4.04648	16.6202	1.68517e-52	1.1105e-50	108.583
NDRG2	-1.31141	8.91212	-16.6036	2.05569e-52	1.353e-50	108.386
NSUN7	1.02329	1.00598	16.5847	2.57343e-52	1.6814e-50	108.163
HCP5	1.29305	3.11706	16.5687	3.11459e-52	2.03251e-50	107.973
AMER2	-1.47439	5.36885	-16.5618	3.38187e-52	2.20158e-50	107.891
SCG3	-1.7762	8.28755	-16.5581	3.53531e-52	2.29097e-50	107.847
APOL1	1.30042	3.60355	16.5558	3.63552e-52	2.35244e-50	107.819
KCNB1	-1.5349	3.85402	-16.5442	4.17424e-52	2.69131e-50	107.682
HMGN2P5	2.16225	3.53444	16.5424	4.26178e-52	2.74369e-50	107.661
TMEM106C	1.08368	5.26906	16.5424	4.2657e-52	2.74369e-50	107.66
FTH1P12	1.24852	1.81871	16.5346	4.67918e-52	3.00604e-50	107.568
FAM133A	-1.38822	2.54138	-16.5305	4.91659e-52	3.15478e-50	107.519
COL8A1	1.72328	1.49756	16.5262	5.17449e-52	3.31631e-50	107.468
PLVAP	1.44832	4.42454	16.5249	5.25557e-52	3.36426e-50	107.453
ELFN2	-1.73109	3.37145	-16.5232	5.35914e-52	3.42647e-50	107.433
CD2	1.21724	1.2803	16.513	6.05598e-52	3.85822e-50	107.312
DOK2	1.06684	1.36936	16.4965	7.37054e-52	4.68461e-50	107.117
TNR	-2.25539	6.36641	-16.495	7.49903e-52	4.76064e-50	107.099
PLCB1	-1.19661	3.68666	-16.4924	7.73521e-52	4.90478e-50	107.069
GABRB3	-1.70573	3.41891	-16.4797	9.00308e-52	5.67522e-50	106.918
FGL2	1.3119	3.56453	16.4783	9.14956e-52	5.76079e-50	106.902
PLEK	1.24456	3.90993	16.4697	1.01339e-51	6.37308e-50	106.8
HOXA5	2.0282	1.43572	16.4562	1.18994e-51	7.44848e-50	106.641
FLNA	1.21724	6.88729	16.4545	1.21422e-51	7.59166e-50	106.62
GNAL	-1.37108	3.04197	-16.4504	1.27515e-51	7.95405e-50	106.572
GALNT13	-2.07998	5.16191	-16.4495	1.28913e-51	8.02264e-50	106.561
CA3	2.17878	2.29647	16.4439	1.37797e-51	8.56556e-50	106.495
CA9	2.01057	1.84409	16.442	1.40886e-51	8.74747e-50	106.473
MYO1F	1.01772	3.30867	16.4359	1.51565e-51	9.36722e-50	106.4
BST2	1.39899	6.85182	16.427	1.68459e-51	1.03994e-49	106.295
TNFRSF1B	1.04126	4.94737	16.4181	1.87246e-51	1.15194e-49	106.19
DEPP1	1.38427	5.40586	16.391	2.58356e-51	1.57497e-49	105.87
FAM155A	-1.52143	3.29102	-16.3824	2.85948e-51	1.73923e-49	105.769
AC120036.3	-1.14689	3.49152	-16.3819	2.87871e-51	1.74895e-49	105.762
SPHKAP	-1.91709	2.7232	-16.3761	3.08347e-51	1.87123e-49	105.694
CD3D	1.10217	1.13459	16.3553	3.94729e-51	2.37398e-49	105.449
AL031727.1	1.38801	2.29014	16.3498	4.21184e-51	2.52743e-49	105.384
MYOF	1.18369	3.35112	16.3483	4.28797e-51	2.57024e-49	105.366
GZMA	1.28874	1.47846	16.3265	5.55464e-51	3.31839e-49	105.109
HMGN1P38	1.34381	1.5132	16.3179	6.15004e-51	3.67e-49	105.008
GSAP	1.02167	2.26293	16.3101	6.74241e-51	4.0057e-49	104.916
SLITRK5	-1.03547	2.27249	-16.306	7.07684e-51	4.1951e-49	104.868
CDC42P6	1.40525	1.86736	16.2967	7.90651e-51	4.68175e-49	104.758
FTH1P16	1.21706	2.7671	16.2951	8.05733e-51	4.76056e-49	104.739
NME2P1	1.35305	1.91377	16.2852	9.05278e-51	5.33111e-49	104.624
GBP1P1	1.34956	1.71585	16.2811	9.50658e-51	5.58e-49	104.575
TMOD2	-1.05416	5.83064	-16.2798	9.65089e-51	5.65852e-49	104.56
FTH1P23	1.16881	2.84936	16.2711	1.07029e-50	6.26169e-49	104.457
FUT9	-1.37398	3.44635	-16.2673	1.11997e-50	6.53807e-49	104.412
PDLIM4	2.05617	3.10694	16.2644	1.1588e-50	6.73545e-49	104.378
S100A10	1.7097	6.99906	16.2626	1.18304e-50	6.86894e-49	104.358
AC027130.1	-1.20692	2.02976	-16.2625	1.18516e-50	6.8738e-49	104.356
SHOX2	1.72589	1.28949	16.2621	1.19031e-50	6.89624e-49	104.352
SEMA3F	1.16471	2.12613	16.2514	1.35052e-50	7.79079e-49	104.226
TRAC	1.25246	1.76324	16.2497	1.37783e-50	7.93981e-49	104.206
LINC00641	-1.11552	4.84362	-16.2475	1.41527e-50	8.14684e-49	104.18
SERINC2	1.39461	2.4158	16.2399	1.5481e-50	8.8829e-49	104.09
LAT2	1.10599	3.92587	16.2385	1.57338e-50	9.01832e-49	104.074
S100A3	1.68308	2.46754	16.2348	1.64439e-50	9.41529e-49	104.03
PSMB9	1.17159	4.58145	16.2178	2.01047e-50	1.14624e-48	103.831
BCAT1	1.63334	3.14415	16.2127	2.13392e-50	1.21534e-48	103.771
HMGN2P4	1.17842	1.4278	16.2119	2.155e-50	1.22604e-48	103.762
CARD19	1.0683	3.81139	16.2035	2.38092e-50	1.35028e-48	103.663
TPTE2P1	-1.04912	2.00748	-16.1985	2.52574e-50	1.4294e-48	103.604
MAP1LC3C	1.48979	1.31868	16.1937	2.67222e-50	1.50753e-48	103.548
GAPDHP38	1.00292	0.837761	16.1896	2.80323e-50	1.57978e-48	103.5
LTF	3.31448	2.84748	16.1862	2.91808e-50	1.64278e-48	103.46
ARFGEF3	-1.33208	3.77841	-16.1833	3.0227e-50	1.69989e-48	103.425
MT-TT	-1.97375	2.81172	-16.178	3.21758e-50	1.80571e-48	103.363
RNASE6	1.26402	5.11024	16.1763	3.28187e-50	1.83604e-48	103.344
FCGR1A	1.34171	3.74281	16.1756	3.30829e-50	1.84889e-48	103.336
PTPRT	-1.72656	3.05991	-16.1682	3.61211e-50	2.01449e-48	103.248
TENT5B	1.30353	1.57029	16.1523	4.35391e-50	2.42066e-48	103.063
GNG5P2	1.17614	0.994187	16.1522	4.36335e-50	2.4234e-48	103.061
KCNE4	1.49463	2.94834	16.1382	5.14336e-50	2.84778e-48	102.897
FTH1P2	1.56235	3.10563	16.1338	5.42092e-50	2.99836e-48	102.845
MX2	1.04232	1.34658	16.1324	5.50615e-50	3.04238e-48	102.829
MTMR11	1.014	3.36834	16.1302	5.64998e-50	3.11864e-48	102.804
BGN	1.541	7.04428	16.1294	5.70509e-50	3.1426e-48	102.794
AL022313.4	-2.19581	3.26512	-16.1241	6.07729e-50	3.33394e-48	102.731
FLRT1	-1.40557	4.02972	-16.1188	6.46427e-50	3.539e-48	102.67
KCNJ9	-1.6579	4.61181	-16.1139	6.84808e-50	3.74532e-48	102.613
YBX1P1	1.47825	2.42511	16.1071	7.42312e-50	4.04745e-48	102.532
BDKRB2	1.02759	0.945764	16.0957	8.48459e-50	4.62152e-48	102.4
RANP1	1.32615	1.53223	16.0797	1.02489e-49	5.5432e-48	102.212
AL357992.1	1.20733	1.56696	16.0742	1.0934e-49	5.9078e-48	102.148
SPTBN2	-1.41587	4.79303	-16.0718	1.12522e-49	6.06747e-48	102.119
Z96811.1	1.17494	0.961318	16.0681	1.17456e-49	6.32717e-48	102.076
EIF4A1P10	1.31081	1.74593	16.0668	1.19304e-49	6.42031e-48	102.061
EHD2	1.12348	5.27571	16.0564	1.3483e-49	7.22684e-48	101.939
TUBBP1	1.02122	1.77001	16.0558	1.35799e-49	7.27152e-48	101.932
MYL6P5	1.18149	0.817698	16.0546	1.37628e-49	7.35482e-48	101.919
LCP1	1.1604	4.52319	16.0496	1.45975e-49	7.77768e-48	101.86
RASL10A	-1.68979	4.4485	-16.0404	1.62752e-49	8.66295e-48	101.752
UBE2SP1	1.18754	1.63811	16.0388	1.65829e-49	8.80055e-48	101.734
IL13RA1	1.04209	5.4264	16.0277	1.88942e-49	9.98773e-48	101.604
GIMAP2	1.024	3.52822	16.0205	2.0559e-49	1.08571e-47	101.52
HIST1H2BK	1.33441	4.91654	16.0196	2.07801e-49	1.0963e-47	101.509
AL118505.1	-1.98846	3.71681	-16.015	2.19371e-49	1.15508e-47	101.456
FMOD	2.33113	3.17003	16.0127	2.25326e-49	1.18411e-47	101.429
AL138693.1	1.31481	1.38521	15.9872	3.04094e-49	1.59026e-47	101.131
SLC15A3	1.01755	3.56241	15.9847	3.13116e-49	1.63426e-47	101.102
PIK3CD-AS2	1.11542	1.21498	15.9759	3.47258e-49	1.80369e-47	100.999
SFRP4	1.73916	3.37635	15.968	3.80783e-49	1.97592e-47	100.907
MAFF	1.0894	3.06201	15.964	3.99294e-49	2.06598e-47	100.86
RPL31P49	1.20482	1.27771	15.9577	4.2978e-49	2.21306e-47	100.787
PTMAP2	1.49085	3.06765	15.9566	4.35605e-49	2.23876e-47	100.774
SNRPGP2	1.08443	4.57754	15.9564	4.36419e-49	2.2408e-47	100.772
TLR1	1.08734	2.44329	15.9512	4.64048e-49	2.38038e-47	100.711
CASKIN1	-1.27236	3.91096	-15.9453	4.97478e-49	2.547e-47	100.642
NAMPTP1	1.33109	2.03821	15.9383	5.39648e-49	2.75502e-47	100.561
RPL5P34	1.49972	2.06083	15.9382	5.40336e-49	2.75592e-47	100.56
AC113398.1	1.2122	1.3588	15.9372	5.46558e-49	2.78501e-47	100.548
FTH1P7	1.1535	3.59364	15.9282	6.07698e-49	3.08484e-47	100.443
CD44	1.66788	6.0885	15.9243	6.36284e-49	3.22386e-47	100.397
RBM8B	1.04543	1.4294	15.9222	6.52251e-49	3.29853e-47	100.373
PLOD2	1.1258	4.31858	15.9162	6.99626e-49	3.53147e-47	100.303
HAVCR2	1.24804	4.48896	15.9133	7.2368e-49	3.64603e-47	100.269
RPS2P7	1.23057	1.80871	15.9124	7.3129e-49	3.67747e-47	100.259
WEE1	1.30467	2.95932	15.9021	8.25004e-49	4.13326e-47	100.139
ADGRE5	1.27187	3.78479	15.8912	9.37735e-49	4.68065e-47	100.012
TMEM176A	1.50616	4.40035	15.8912	9.37751e-49	4.68065e-47	100.012
RPL22P2	1.23717	1.27376	15.8682	1.22633e-48	6.0871e-47	99.7452
SLC27A3	1.1085	3.29579	15.8651	1.27164e-48	6.30035e-47	99.7091
KDELC2	1.16761	3.78317	15.8604	1.34376e-48	6.64543e-47	99.6543
ATP5F1EP2	1.19677	2.28693	15.8573	1.39389e-48	6.88068e-47	99.6179
ABCC8	-1.65601	3.29019	-15.8571	1.39702e-48	6.8898e-47	99.6157
UBE2D3P1	1.13693	1.50804	15.8568	1.40211e-48	6.90855e-47	99.6121
RPS19P3	1.07985	1.64868	15.8543	1.44383e-48	7.10757e-47	99.5829
IGFBP3	2.09199	5.27038	15.854	1.44897e-48	7.12636e-47	99.5794
OMG	-1.24666	5.71818	-15.8499	1.5206e-48	7.47108e-47	99.5314
HMGA1P7	-1.42051	1.62829	-15.8498	1.52184e-48	7.47108e-47	99.5306
RTP5	-2.0981	3.9933	-15.8468	1.57622e-48	7.72392e-47	99.4957
IGF2BP2	1.67259	1.58087	15.8441	1.6274e-48	7.96741e-47	99.464
KCNIP2	-1.8191	4.65177	-15.8408	1.68976e-48	8.26519e-47	99.4266
RPS19P1	1.40886	1.3757	15.8404	1.69772e-48	8.29658e-47	99.4219
TSPOAP1	-1.28274	4.23935	-15.8381	1.74441e-48	8.50157e-47	99.395
SAA1	2.68937	1.68311	15.8371	1.76464e-48	8.59234e-47	99.3835
AC022968.1	1.07319	1.18335	15.8364	1.77904e-48	8.65462e-47	99.3755
PHACTR3	-1.47288	4.80836	-15.8337	1.83677e-48	8.92738e-47	99.3437
CADM2	-1.35264	5.55767	-15.8288	1.94499e-48	9.41076e-47	99.2868
SLA	1.15848	3.53598	15.8218	2.11022e-48	1.0201e-46	99.2058
UNC79	-1.40375	2.94642	-15.8176	2.21598e-48	1.07027e-46	99.1572
TNFAIP2	1.21817	3.77793	15.8097	2.43032e-48	1.16924e-46	99.0655
AC007537.1	1.06816	2.21933	15.8047	2.57766e-48	1.23605e-46	99.007
SLC1A6	-1.13646	1.67562	-15.7959	2.85818e-48	1.36935e-46	98.9043
PTMAP4	1.118	2.17825	15.7951	2.88333e-48	1.38017e-46	98.8956
DOK6	-1.36437	2.56724	-15.7894	3.08207e-48	1.47137e-46	98.8294
CALU	1.08396	6.45715	15.7846	3.25875e-48	1.55433e-46	98.774
AC022210.1	1.05514	1.20639	15.7845	3.26186e-48	1.55443e-46	98.773
B3GNT7	1.33581	2.01048	15.7795	3.461e-48	1.64641e-46	98.7141
FTH1P5	1.10472	1.96208	15.7784	3.50321e-48	1.66502e-46	98.7021
TUBBP2	1.14342	0.920702	15.7741	3.68612e-48	1.74885e-46	98.6515
ENSAP2	1.08176	1.16407	15.7625	4.22082e-48	1.99373e-46	98.5169
TPI1P1	1.57296	2.94109	15.7616	4.26237e-48	2.01159e-46	98.5072
PINLYP	1.39605	2.01579	15.7576	4.46599e-48	2.10399e-46	98.4608
TCEA3	1.32179	2.25904	15.753	4.71321e-48	2.21657e-46	98.4073
CHRNA9	1.53099	1.10816	15.7502	4.86851e-48	2.2876e-46	98.375
TGFB1I1	1.05591	3.48677	15.7486	4.96069e-48	2.32888e-46	98.3564
IL18	1.17496	3.59036	15.7407	5.44216e-48	2.55268e-46	98.2644
UNC80	-1.19114	2.97334	-15.7359	5.75216e-48	2.69104e-46	98.2093
CTNNA3	-1.17391	2.34009	-15.7348	5.82888e-48	2.72219e-46	98.1961
DPY19L1	1.03083	5.3115	15.7268	6.39783e-48	2.98271e-46	98.1036
HK2	1.2268	4.11034	15.7206	6.87613e-48	3.1946e-46	98.0319
SHISA7	-1.56265	3.88368	-15.7201	6.91679e-48	3.21072e-46	98.0261
ALDOC	-1.46164	9.47428	-15.7015	8.58942e-48	3.96657e-46	97.8109
TRMT112P6	1.0947	1.22793	15.6799	1.10432e-47	5.08659e-46	97.5612
GNAO1	-1.09327	6.25867	-15.6785	1.12314e-47	5.15559e-46	97.5444
PPIC	1.23811	3.63701	15.6665	1.29025e-47	5.89248e-46	97.4065
EIF1P3	1.12025	1.27645	15.6461	1.63736e-47	7.45233e-46	97.1698
RBP1	2.09955	4.06752	15.6353	1.85622e-47	8.41282e-46	97.0451
GPNMB	1.92169	4.22664	15.6343	1.87641e-47	8.49002e-46	97.0344
CD86	1.15785	3.57243	15.6323	1.92179e-47	8.68802e-46	97.0106
CHGB	-1.99285	5.26214	-15.631	1.9513e-47	8.81402e-46	96.9955
AC064875.1	1.51155	1.37443	15.626	2.06833e-47	9.32694e-46	96.9376
IGFBP5	1.5438	7.46319	15.6126	2.41401e-47	1.08493e-45	96.784
TSPO	1.1553	6.28836	15.6008	2.7708e-47	1.24216e-45	96.6471
MS4A4A	1.42015	3.83028	15.6004	2.78154e-47	1.24594e-45	96.6432
GPX1P1	1.94995	3.13798	15.5916	3.08104e-47	1.37665e-45	96.5416
CRYBG1	1.00894	1.31342	15.5824	3.43064e-47	1.52777e-45	96.4348
LRRN4CL	1.55437	2.35292	15.5774	3.6334e-47	1.61405e-45	96.3778
CACNG2	-1.77152	2.21182	-15.5567	4.62205e-47	2.04478e-45	96.1386
AC113404.3	1.10324	1.56117	15.5559	4.66102e-47	2.06033e-45	96.1303
KIF21B	-1.36311	4.70719	-15.5509	4.94343e-47	2.18336e-45	96.0718
SOCS2	1.46217	2.93756	15.5466	5.19242e-47	2.29057e-45	96.023
AC010422.3	1.36466	1.72325	15.5428	5.42832e-47	2.38966e-45	95.9789
EPHA2	1.13561	2.77708	15.5242	6.72986e-47	2.94813e-45	95.7653
PDE2A	-1.47511	4.36492	-15.5191	7.14224e-47	3.12623e-45	95.7062
AHR	1.24519	3.2864	15.5172	7.3036e-47	3.19425e-45	95.684
MT2P1	1.55772	3.82791	15.5115	7.80211e-47	3.40576e-45	95.6184
ARL4C	1.43239	5.35116	15.5114	7.80622e-47	3.40576e-45	95.6179
PTTG1	1.64285	3.9118	15.5111	7.83473e-47	3.41542e-45	95.6142
HCK	1.08479	4.18669	15.5108	7.86053e-47	3.42389e-45	95.611
IL10RA	1.09337	3.23686	15.5075	8.17311e-47	3.55428e-45	95.5722
HLA-DRB5	1.83221	6.32017	15.4977	9.14733e-47	3.9619e-45	95.4603
EN1	1.61137	1.30944	15.4969	9.23219e-47	3.99543e-45	95.4512
IQGAP2	1.35051	2.54421	15.488	1.02431e-46	4.42937e-45	95.3479
CCNB1	1.44865	4.18369	15.4794	1.13137e-46	4.88444e-45	95.2491
C3	1.65885	7.36379	15.4549	1.50088e-46	6.44345e-45	94.9683
TNC	1.63128	6.22102	15.4496	1.59564e-46	6.83389e-45	94.9075
CYTH4	1.02265	3.24501	15.4433	1.71595e-46	7.32e-45	94.8353
AL121908.1	-1.07077	1.90805	-15.4379	1.82794e-46	7.77918e-45	94.7724
RPS11P5	1.36578	3.07387	15.4355	1.87834e-46	7.98734e-45	94.7454
MIR9-3HG	-1.6259	4.88907	-15.4276	2.05736e-46	8.73679e-45	94.655
CFD	1.1865	3.2748	15.4189	2.27669e-46	9.6583e-45	94.5543
S1PR3	1.34105	3.81028	15.4161	2.35133e-46	9.9592e-45	94.5223
ANGPT2	1.52186	2.82883	15.4107	2.50205e-46	1.05726e-44	94.4605
HIST1H2BJ	1.02907	1.63198	15.4024	2.75386e-46	1.16092e-44	94.3653
TPT1P9	1.60321	2.34604	15.3999	2.83374e-46	1.19366e-44	94.3369
GADD45B	1.24763	6.18554	15.3975	2.91172e-46	1.22459e-44	94.3099
CDH20	-1.31103	5.46195	-15.3972	2.92319e-46	1.22845e-44	94.306
PLAC8	1.00609	1.08117	15.392	3.10247e-46	1.30175e-44	94.2468
ZC3H12B	-1.01537	2.02523	-15.3886	3.22627e-46	1.35053e-44	94.208
CPQ	1.1444	4.14115	15.3822	3.47331e-46	1.45055e-44	94.1346
SUSD2	1.00504	1.95336	15.3812	3.51625e-46	1.46735e-44	94.1224
FBLN5	1.36301	3.61838	15.3679	4.09824e-46	1.70096e-44	93.9703
MTMR7	-1.08799	2.59037	-15.3674	4.12114e-46	1.70914e-44	93.9647
CYTL1	1.472	4.04515	15.3647	4.25162e-46	1.75918e-44	93.9338
RCAN1	1.0176	5.66992	15.3619	4.38894e-46	1.81321e-44	93.9022
OPHN1	-1.22787	4.94224	-15.3414	5.56093e-46	2.27812e-44	93.667
WWTR1	1.30546	4.75681	15.3404	5.62519e-46	2.30093e-44	93.6556
DLGAP1	-1.3559	4.17816	-15.3242	6.77662e-46	2.7593e-44	93.4706
GABRG1	-1.84684	2.97021	-15.3213	7.00927e-46	2.85187e-44	93.437
UBE2S	1.1421	4.50735	15.3206	7.06403e-46	2.87197e-44	93.4293
MCAM	1.12922	4.94697	15.3154	7.50503e-46	3.04896e-44	93.3691
CUX2	-1.59619	2.26575	-15.2949	9.50164e-46	3.83399e-44	93.1348
HNRNPUP1	1.07711	1.60474	15.2904	9.99573e-46	4.03033e-44	93.0844
ACSL6	-1.23591	3.74004	-15.2826	1.0937e-45	4.40656e-44	92.995
TAGLN	1.25226	5.26498	15.2791	1.13936e-45	4.57679e-44	92.9544
CXCL11	1.36248	1.30308	15.2707	1.2543e-45	5.01599e-44	92.8589
AL669983.1	1.15101	1.02358	15.2663	1.31906e-45	5.25931e-44	92.8089
CDC20	1.83242	3.56031	15.254	1.51885e-45	6.03352e-44	92.6687
CHRNA4	-1.30155	2.30215	-15.2491	1.60655e-45	6.37246e-44	92.613
SCRT1	-1.86067	3.40639	-15.2486	1.61749e-45	6.41112e-44	92.6062
ADARB2	-1.47864	2.59228	-15.2433	1.71868e-45	6.78215e-44	92.5459
ENHO	-1.43544	8.09058	-15.2427	1.72896e-45	6.81771e-44	92.54
GRAMD1B	-1.08249	4.20476	-15.2401	1.78303e-45	7.01546e-44	92.5094
CHCHD2P6	1.29633	2.78158	15.2362	1.86448e-45	7.31449e-44	92.465
CENPA	1.43348	1.94613	15.2199	2.24824e-45	8.78153e-44	92.2791
TMEM151B	-1.69086	3.87457	-15.2183	2.28913e-45	8.93475e-44	92.2612
UCP2	1.1905	5.19944	15.2123	2.45311e-45	9.56091e-44	92.1924
CD4	1.00422	5.2036	15.1978	2.89487e-45	1.125e-43	92.0279
CDCA8	1.53975	2.87088	15.1894	3.1885e-45	1.23464e-43	91.9319
LILRB1	1.02665	2.50286	15.1742	3.79384e-45	1.46166e-43	91.7593
SEC61G	1.82834	6.51225	15.172	3.89082e-45	1.49688e-43	91.7342
PPIAP31	1.50697	1.86711	15.1702	3.97268e-45	1.52728e-43	91.7135
AC124312.2	-1.57248	3.56759	-15.1645	4.24053e-45	1.6256e-43	91.6487
ARSD	1.13151	3.04741	15.1615	4.39121e-45	1.67976e-43	91.614
LGALS9	1.04101	4.44143	15.1475	5.15398e-45	1.96472e-43	91.4549
AL157700.1	-1.27259	3.33663	-15.1407	5.57127e-45	2.11311e-43	91.3775
FPR3	1.47175	2.57563	15.1196	7.08676e-45	2.67469e-43	91.1385
SLC6A1	-1.25229	6.659	-15.1142	7.53872e-45	2.84128e-43	91.0771
MAN1C1	1.25306	4.01351	15.1067	8.21806e-45	3.08865e-43	90.9913
H3F3AP4	1.66859	4.83204	15.1	8.8682e-45	3.32369e-43	90.9157
DEPDC1	1.16004	1.2327	15.0989	8.97875e-45	3.36277e-43	90.9034
CFH	1.16194	2.64266	15.0931	9.6003e-45	3.59055e-43	90.8369
KSR2	-1.11374	1.45662	-15.0876	1.02223e-44	3.81785e-43	90.7745
H3F3AP6	1.34299	1.54002	15.0827	1.08088e-44	4.0285e-43	90.7191
COL8A2	1.25397	2.80389	15.0821	1.08793e-44	4.04915e-43	90.7127
F13A1	2.0227	3.02016	15.0806	1.10719e-44	4.11515e-43	90.6952
ENPEP	1.06645	1.70905	15.0789	1.12834e-44	4.19087e-43	90.6764
MMD2	-1.72388	4.58051	-15.0718	1.22424e-44	4.53765e-43	90.5954
FAS	1.10535	2.95803	15.0589	1.41854e-44	5.23611e-43	90.449
AC023512.1	1.03969	0.846829	15.0553	1.47769e-44	5.44697e-43	90.4085
HOXC4	1.3344	1.81732	15.0544	1.49211e-44	5.49635e-43	90.3988
SH3GL2	-1.81293	5.81831	-15.0466	1.63098e-44	5.99369e-43	90.3104
C8orf88	1.08085	2.42549	15.0392	1.7759e-44	6.506e-43	90.2258
MFAP2	1.43618	1.53443	15.0223	2.15321e-44	7.8455e-43	90.0344
CD52	1.32366	2.42975	15.0206	2.19427e-44	7.98966e-43	90.0157
ITPRIPL1	1.09299	2.08867	15.0153	2.33026e-44	8.47336e-43	89.9559
BZW1P2	1.11556	1.71467	15.0121	2.41684e-44	8.77628e-43	89.9197
STAB1	1.18408	4.56545	15.006	2.59091e-44	9.37669e-43	89.8506
AL355922.1	1.20315	1.37761	15.0024	2.69952e-44	9.7566e-43	89.8098
PSD	-1.5086	5.01219	-14.9974	2.85907e-44	1.03194e-42	89.7528
MEOX2	2.31117	1.9481	14.984	3.33083e-44	1.19979e-42	89.6011
AC010343.1	1.57675	3.27461	14.9726	3.79183e-44	1.36037e-42	89.4723
RPS18P12	1.81097	2.39224	14.9671	4.03398e-44	1.44435e-42	89.4108
HOXC10	1.80709	1.15509	14.9663	4.07183e-44	1.45693e-42	89.4015
SLCO1A2	-1.47291	3.54361	-14.9503	4.88381e-44	1.74282e-42	89.2209
CCDC92B	-1.05474	2.29858	-14.9502	4.89231e-44	1.7447e-42	89.2192
AMER3	-1.46184	1.94347	-14.9401	5.48501e-44	1.94701e-42	89.1056
CHST2	1.00997	4.61477	14.939	5.55667e-44	1.97115e-42	89.0927
MICALL2	1.03013	3.58687	14.9372	5.66805e-44	2.00801e-42	89.0729
FAM222A	-1.30891	5.27231	-14.9358	5.76243e-44	2.0401e-42	89.0565
RIPPLY2	-1.24744	3.72629	-14.9355	5.78293e-44	2.04601e-42	89.053
SCD	-1.2158	9.05126	-14.9321	6.00746e-44	2.12265e-42	89.0152
ADA2	1.02633	4.07597	14.9276	6.32232e-44	2.23097e-42	88.9644
BCL7A	-1.01804	4.6893	-14.9267	6.39114e-44	2.25377e-42	88.9537
NSG2	-2.19466	6.07324	-14.9223	6.71723e-44	2.36565e-42	88.9042
RNASE3	1.12432	1.62565	14.92	6.89728e-44	2.42747e-42	88.878
VSIG4	1.56326	6.34666	14.8967	8.97867e-44	3.13944e-42	88.616
PTGFRN	1.19923	4.82198	14.8958	9.0698e-44	3.16924e-42	88.606
RPL5P4	1.09019	1.41557	14.8933	9.33648e-44	3.25607e-42	88.5772
ACAA2	1.00628	4.26104	14.8875	9.97107e-44	3.45941e-42	88.5118
SLC2A10	1.32196	3.05578	14.8808	1.07618e-43	3.72412e-42	88.436
SKP1P1	1.02086	2.7811	14.8757	1.13937e-43	3.93771e-42	88.3794
C6orf141	1.26944	1.08919	14.8746	1.15448e-43	3.98481e-42	88.3663
AC053503.1	-1.92395	3.59909	-14.8715	1.19592e-43	4.11462e-42	88.3312
NTNG2	-1.13378	3.6637	-14.8709	1.20316e-43	4.13425e-42	88.3252
IFITM10	-1.26603	4.90935	-14.8618	1.33428e-43	4.57601e-42	88.2225
CEP55	1.263	1.91361	14.8573	1.40362e-43	4.81072e-42	88.1722
JPH4	-1.54344	5.50832	-14.8497	1.53117e-43	5.23119e-42	88.0858
AL512785.1	1.31262	1.23663	14.8471	1.57575e-43	5.36985e-42	88.0573
RARRES2	2.13865	3.52064	14.8464	1.58891e-43	5.40783e-42	88.049
HNRNPKP4	1.02609	1.67575	14.8454	1.60635e-43	5.46028e-42	88.0382
HMGN2P3	1.25151	2.80973	14.8448	1.61862e-43	5.49851e-42	88.0306
GJC1	1.07828	2.45027	14.8434	1.64411e-43	5.58157e-42	88.0151
RPS10P3	1.43966	1.77598	14.8411	1.68796e-43	5.72318e-42	87.9889
AEBP1	2.08824	6.13481	14.8287	1.94049e-43	6.56286e-42	87.8504
SHCBP1	1.11804	2.19344	14.823	2.07043e-43	6.98034e-42	87.7861
ADGRB3	-1.07838	4.59566	-14.8225	2.08356e-43	7.0202e-42	87.7798
SMOC1	-2.37963	7.51931	-14.818	2.1908e-43	7.36765e-42	87.7299
CTF1	1.03307	2.84059	14.8178	2.19652e-43	7.38227e-42	87.7273
INA	-2.19405	4.97235	-14.8173	2.20792e-43	7.41592e-42	87.7222
LINC00672	-1.39357	4.37874	-14.8168	2.22084e-43	7.45467e-42	87.7164
F3	1.49273	6.20999	14.8007	2.66583e-43	8.90385e-42	87.535
UNC13A	-1.4392	4.21859	-14.8004	2.67573e-43	8.93134e-42	87.5313
TP73-AS1	1.17003	2.928	14.7927	2.91693e-43	9.7304e-42	87.4456
AC092809.3	1.04301	1.5949	14.7888	3.04813e-43	1.01554e-41	87.4019
RPS2P55	1.08649	1.67403	14.7745	3.58342e-43	1.1902e-41	87.2412
C9orf64	1.23497	3.31264	14.7666	3.91797e-43	1.2989e-41	87.1525
SELENOTP1	1.07186	1.10175	14.7551	4.46376e-43	1.47167e-41	87.023
SSTR1	-1.70625	2.518	-14.7533	4.55615e-43	1.50029e-41	87.0026
COL6A3	1.46807	1.30267	14.7492	4.76815e-43	1.56722e-41	86.9574
LINC01579	1.52289	1.5054	14.7443	5.03944e-43	1.65537e-41	86.9025
ST8SIA3	-1.62802	2.93399	-14.7387	5.37251e-43	1.7594e-41	86.8389
ASPN	1.06067	1.45411	14.7238	6.35563e-43	2.07251e-41	86.672
AL080243.2	1.19365	2.7468	14.7189	6.71187e-43	2.18469e-41	86.6178
IGFBP4	1.27354	6.13673	14.7054	7.81547e-43	2.53469e-41	86.4666
GPR158	-1.22634	4.17117	-14.6955	8.74107e-43	2.82295e-41	86.3554
GRIA4	-1.46272	5.25779	-14.6885	9.45394e-43	3.05134e-41	86.2776
COX6A1P2	1.23093	3.96274	14.677	1.07647e-42	3.45364e-41	86.1486
HSPE1P2	1.01659	1.45498	14.6732	1.12358e-42	3.60263e-41	86.1061
AL355974.2	1.81068	4.53549	14.6718	1.14131e-42	3.65729e-41	86.0905
PTPRC	1.12442	3.02114	14.6674	1.20002e-42	3.83858e-41	86.0407
RAB11FIP4	-1.13563	3.60282	-14.6653	1.22845e-42	3.92482e-41	86.0174
TK1	1.48463	3.54323	14.6619	1.27586e-42	4.06422e-41	85.9798
CAVIN3	1.13993	2.42368	14.66	1.30424e-42	4.15216e-41	85.958
PDZD4	-1.16977	7.06582	-14.6591	1.31699e-42	4.18778e-41	85.9483
CNTNAP2	-1.5162	3.1541	-14.6583	1.329e-42	4.22346e-41	85.9393
IL1RAP	1.35469	2.88416	14.6482	1.48948e-42	4.71951e-41	85.826
MYL9	1.1345	4.94927	14.6409	1.61563e-42	5.11017e-41	85.7453
MN1	-1.25762	3.55605	-14.6407	1.61949e-42	5.11938e-41	85.7429
HOXB2	1.5673	1.38177	14.6396	1.63954e-42	5.17969e-41	85.7307
SOX8	-1.69115	8.21938	-14.6273	1.88354e-42	5.93658e-41	85.5929
PKIB	1.50413	2.47194	14.6256	1.92081e-42	6.04695e-41	85.5735
PAK5	-1.27569	2.40829	-14.6158	2.14421e-42	6.74627e-41	85.4642
SEPT2P1	1.08293	0.905574	14.6117	2.24427e-42	7.04871e-41	85.4189
MCF2	-1.06624	1.74847	-14.6113	2.25503e-42	7.07838e-41	85.4141
TMEM159	1.00137	3.05286	14.6074	2.35647e-42	7.39246e-41	85.3704
WISP1	1.44914	1.39333	14.6024	2.49098e-42	7.80532e-41	85.3153
RPL12P4	1.60798	2.21933	14.601	2.53097e-42	7.92137e-41	85.2995
GRIA2	-1.40795	5.57573	-14.5995	2.57416e-42	8.05186e-41	85.2827
AC073861.1	1.50797	4.78141	14.5956	2.69108e-42	8.40779e-41	85.2385
CALN1	-1.7761	3.04853	-14.5913	2.82114e-42	8.78856e-41	85.1917
MILR1	1.0392	3.07936	14.5866	2.97406e-42	9.24886e-41	85.1392
STX1B	-1.28885	5.0164	-14.5833	3.08936e-42	9.59632e-41	85.1015
SLC16A4	1.10645	3.7737	14.582	3.13291e-42	9.72595e-41	85.0876
RPS15AP24	1.14965	1.2178	14.5792	3.23239e-42	1.00232e-40	85.0565
AC007683.1	1.0271	1.44698	14.5789	3.24451e-42	1.0055e-40	85.0528
AC080023.2	1.05125	1.38944	14.5784	3.26388e-42	1.01034e-40	85.0469
SPRY2	1.02183	6.04357	14.5767	3.32616e-42	1.02902e-40	85.0281
KIF1A	-1.1992	7.05589	-14.5758	3.35816e-42	1.03832e-40	85.0186
FZD2	1.03562	2.85034	14.5745	3.40873e-42	1.05275e-40	85.0037
AKAP6	-1.00402	4.12794	-14.5724	3.49138e-42	1.07703e-40	84.98
SLC25A27	-1.10927	4.11494	-14.5716	3.5195e-42	1.08508e-40	84.972
DLGAP5	1.43704	1.92406	14.5601	4.00536e-42	1.23205e-40	84.8436
MAPK8IP2	-1.13019	5.42567	-14.5579	4.10465e-42	1.26115e-40	84.8192
HOXB7	1.47692	1.62607	14.5431	4.84839e-42	1.48457e-40	84.6538
HPD	1.14518	1.21809	14.5375	5.15854e-42	1.57594e-40	84.5923
ZNF488	-1.75947	4.61844	-14.5231	6.0643e-42	1.84009e-40	84.4316
AL033519.2	1.25685	1.63487	14.5213	6.18882e-42	1.87681e-40	84.4114
AL049749.1	-1.59561	2.0898	-14.5098	7.03731e-42	2.12572e-40	84.2838
AURKA	1.15546	2.79968	14.5089	7.11235e-42	2.14597e-40	84.2733
FGF12	-1.23205	4.24324	-14.507	7.26233e-42	2.19e-40	84.2525
SLC22A6	-1.34781	2.00414	-14.5055	7.38833e-42	2.22549e-40	84.2355
ASF1B	1.57306	3.13442	14.5039	7.52134e-42	2.26429e-40	84.2177
SUMO2P1	1.22535	2.16119	14.5033	7.56636e-42	2.27656e-40	84.2118
AC027309.2	1.31307	3.77494	14.49	8.78408e-42	2.63851e-40	84.0636
KLHL32	-1.26511	3.99225	-14.4892	8.86923e-42	2.6626e-40	84.054
PID1	-1.09949	6.12304	-14.4822	9.58767e-42	2.87507e-40	83.9767
SDC1	1.38906	2.69456	14.4815	9.66057e-42	2.8937e-40	83.9691
KIF2C	1.48482	2.88688	14.4537	1.31806e-41	3.91966e-40	83.6606
AL133260.1	1.1653	2.23114	14.4522	1.34069e-41	3.98254e-40	83.6437
PRPS2	1.20123	3.71278	14.4437	1.47434e-41	4.37232e-40	83.5493
RPS15AP11	1.04853	1.39415	14.4349	1.62595e-41	4.80865e-40	83.4521
COX7CP1	1.16541	1.91381	14.4307	1.70436e-41	5.02945e-40	83.4053
HSPG2	1.29471	2.77268	14.4305	1.70745e-41	5.03581e-40	83.4035
IL13RA2	2.1736	2.57709	14.4296	1.72597e-41	5.08762e-40	83.3928
RPS7P1	1.20691	4.22882	14.4288	1.74113e-41	5.12671e-40	83.3841
HPSE2	-1.93247	2.79797	-14.4257	1.80152e-41	5.29291e-40	83.3502
NMNAT2	-1.51118	4.43541	-14.4229	1.85935e-41	5.44789e-40	83.3189
RPL9P7	1.07007	2.03858	14.4198	1.92577e-41	5.63329e-40	83.284
CCR1	1.18503	3.73623	14.4174	1.97804e-41	5.76734e-40	83.2574
RPS29P5	1.30303	2.20891	14.4129	2.07959e-41	6.06016e-40	83.2077
TNK2	-1.15398	6.11233	-14.4038	2.30121e-41	6.68421e-40	83.1071
CDKN3	1.27138	2.76296	14.402	2.34784e-41	6.81228e-40	83.0872
EGR1	1.65679	7.15368	14.3993	2.41868e-41	6.99892e-40	83.0577
AL354798.1	-1.01361	2.23861	-14.3952	2.53229e-41	7.31586e-40	83.0121
AC015540.1	-1.33152	2.62184	-14.3922	2.61826e-41	7.55609e-40	82.9789
BANF1P3	1.0604	2.29645	14.3897	2.69412e-41	7.75835e-40	82.9506
NEK6	1.0117	5.43494	14.3892	2.70781e-41	7.79358e-40	82.9455
FAM181A	1.65696	3.25024	14.3842	2.86319e-41	8.22318e-40	82.8901
RPL41P2	1.22306	2.81857	14.3833	2.89215e-41	8.30191e-40	82.8801
VAV3	1.3378	1.65406	14.3812	2.96062e-41	8.48134e-40	82.8569
OLFML2B	1.33504	3.89491	14.3812	2.96097e-41	8.48134e-40	82.8568
OAS1	1.34601	3.43595	14.3779	3.07227e-41	8.79076e-40	82.8201
AC011495.1	1.12094	2.06654	14.3648	3.5538e-41	1.01362e-39	82.6755
TGFB2	1.57854	3.70002	14.3641	3.58109e-41	1.02086e-39	82.6679
HOXA3	1.21948	0.807755	14.3629	3.63149e-41	1.03413e-39	82.6541
DGCR9	-1.09935	2.65059	-14.3603	3.7344e-41	1.06231e-39	82.6263
MYORG	-1.04942	5.05139	-14.3603	3.73827e-41	1.06284e-39	82.6253
SPHK1	1.03876	2.68301	14.3599	3.75424e-41	1.06682e-39	82.6211
AC080038.1	1.01362	1.97564	14.3506	4.16224e-41	1.17964e-39	82.5186
LXN	1.06291	2.81474	14.3481	4.28055e-41	1.21061e-39	82.4908
SLC7A14	-1.45385	3.02612	-14.3354	4.92921e-41	1.38749e-39	82.3506
NKX2-5	1.47211	1.0806	14.3353	4.93489e-41	1.38836e-39	82.3495
SAMD9L	1.15906	3.37351	14.327	5.41467e-41	1.51936e-39	82.2574
GPR3	1.15826	2.22763	14.3253	5.51388e-41	1.54639e-39	82.2393
KIF20A	1.46243	2.24672	14.3225	5.68773e-41	1.59348e-39	82.2085
AC025458.1	1.15655	1.68608	14.3183	5.95848e-41	1.66847e-39	82.1623
GRIN3A	-1.3794	1.81231	-14.3164	6.08976e-41	1.70356e-39	82.1407
RPS7P10	1.20416	2.1021	14.3112	6.45168e-41	1.80281e-39	82.0833
HRH1	1.1141	3.62734	14.3027	7.09383e-41	1.97506e-39	81.9891
RPL5P1	1.02877	1.24854	14.2937	7.83802e-41	2.17774e-39	81.89
CRNDE	1.52991	2.36811	14.2908	8.08781e-41	2.2425e-39	81.8589
FBXO17	1.42959	2.47208	14.2876	8.38093e-41	2.32018e-39	81.8235
KCNJ11	-1.55172	3.68463	-14.2847	8.6602e-41	2.39502e-39	81.791
AC021074.1	1.11072	1.34487	14.2844	8.68586e-41	2.39965e-39	81.7881
BMP2	-1.55092	4.96385	-14.2837	8.75578e-41	2.41772e-39	81.7801
SNRPEP4	1.33739	2.26131	14.2802	9.10216e-41	2.50949e-39	81.7416
USP54	-1.04546	5.23872	-14.2662	1.06358e-40	2.91735e-39	81.5869
RPL37P2	1.3833	2.02965	14.2627	1.10517e-40	3.02834e-39	81.5488
RPL24P8	1.4234	2.32639	14.2624	1.10945e-40	3.0385e-39	81.545
RIMS2	-1.29065	2.08349	-14.262	1.11379e-40	3.04884e-39	81.5411
CXCL9	1.25854	1.33899	14.2607	1.13078e-40	3.0922e-39	81.5261
AC114491.1	1.57316	2.72523	14.2556	1.19631e-40	3.26806e-39	81.4701
OASL	1.20029	1.74258	14.2533	1.22629e-40	3.34317e-39	81.4456
FLNC	1.66571	3.96324	14.2524	1.23918e-40	3.37489e-39	81.4352
SKAP2	1.16274	3.84546	14.2484	1.2948e-40	3.52278e-39	81.3916
DPP4	1.09012	1.16392	14.248	1.30121e-40	3.53844e-39	81.3867
HDHD3	1.13031	3.36193	14.2441	1.35912e-40	3.68473e-39	81.3434
CAPN5	1.00786	5.11286	14.2412	1.40259e-40	3.79299e-39	81.3122
HLA-DQB2	1.42461	2.03955	14.2084	2.01666e-40	5.42085e-39	80.9516
AC062021.1	-2.29193	2.80734	-14.2066	2.05803e-40	5.52102e-39	80.9314
ACTG2	1.25032	1.37313	14.2058	2.07657e-40	5.56796e-39	80.9225
AC109439.2	-1.44002	1.69185	-14.2057	2.079e-40	5.57171e-39	80.9214
AC023157.1	1.28146	1.12073	14.1879	2.53079e-40	6.73877e-39	80.7261
NDUFA4L2	1.05231	4.74889	14.1826	2.68384e-40	7.14277e-39	80.6678
SIGLEC10	1.08894	4.26097	14.1802	2.75624e-40	7.32455e-39	80.6414
GDAP1L1	-1.4797	4.96502	-14.1754	2.9059e-40	7.71083e-39	80.5888
RPS15AP38	1.04991	1.27868	14.1742	2.94494e-40	7.81056e-39	80.5756
FAM110B	-1.05789	5.56339	-14.1701	3.0811e-40	8.15961e-39	80.5307
CD37	1.07576	3.95642	14.1694	3.10484e-40	8.21436e-39	80.5231
SNORD14E	1.30245	2.73266	14.1583	3.51021e-40	9.25492e-39	80.4012
FAUP1	1.32608	2.41808	14.1576	3.53784e-40	9.31861e-39	80.3935
AL139095.2	1.38003	1.66057	14.1565	3.58153e-40	9.42447e-39	80.3813
UNC5A	-1.41894	3.96871	-14.1496	3.86428e-40	1.01286e-38	80.3058
INSYN2B	-1.14893	1.96595	-14.1459	4.02716e-40	1.05352e-38	80.2648
AC016739.1	1.55703	4.43164	14.1443	4.09971e-40	1.07197e-38	80.2471
GEM	1.28716	4.46596	14.1433	4.14485e-40	1.08325e-38	80.2362
SOCS2-AS1	1.06162	1.60106	14.1332	4.63315e-40	1.20793e-38	80.1256
FGFRL1	1.19759	4.4317	14.1272	4.94943e-40	1.28664e-38	80.0601
AL138785.1	1.02061	1.31392	14.1236	5.14881e-40	1.33652e-38	80.0208
HOXD10	1.49796	1.08804	14.1192	5.4096e-40	1.40151e-38	79.9718
TXLNB	1.11734	1.59133	14.1136	5.75298e-40	1.48832e-38	79.9107
RGR	-1.50112	2.77652	-14.1117	5.87434e-40	1.51899e-38	79.8899
WNT7B	-1.57054	3.13205	-14.1064	6.22906e-40	1.60993e-38	79.8317
PI3	2.13586	1.58902	14.1062	6.24163e-40	1.61241e-38	79.8297
AIF1	1.10668	6.30244	14.1043	6.37254e-40	1.64385e-38	79.8091
AC004057.1	1.18916	0.956976	14.1036	6.42339e-40	1.65617e-38	79.8012
CDK5R1	-1.21156	5.64673	-14.0992	6.74511e-40	1.73579e-38	79.7527
RPS4XP3	1.03578	1.06258	14.0987	6.7773e-40	1.74324e-38	79.748
HOXA4	1.4082	0.931288	14.0957	7.00563e-40	1.80111e-38	79.7151
MDGA2	-1.09539	2.05028	-14.0882	7.61282e-40	1.95534e-38	79.6325
SSTR2	-1.43428	3.23279	-14.0819	8.1589e-40	2.0926e-38	79.5637
RPL34P18	1.33901	1.63906	14.0799	8.33842e-40	2.13558e-38	79.5421
CDH18	-1.29594	2.03319	-14.0774	8.57322e-40	2.19258e-38	79.5146
TRIM22	1.04766	4.50083	14.0741	8.88602e-40	2.26934e-38	79.479
NAP1L2	-1.2953	4.70508	-14.073	8.99682e-40	2.29654e-38	79.4667
RAPGEF4	-1.27866	4.59575	-14.0718	9.11603e-40	2.32476e-38	79.4536
ITGA3	1.14196	3.78019	14.0708	9.2231e-40	2.35095e-38	79.442
PCBP3	-1.04538	2.60727	-14.0687	9.43896e-40	2.40369e-38	79.419
OAS2	1.23233	3.16661	14.0562	1.08254e-39	2.74893e-38	79.283
SHISAL1	-1.59565	2.88228	-14.0545	1.10334e-39	2.79779e-38	79.2641
PRLHR	-1.87931	2.13015	-14.0521	1.13281e-39	2.86305e-38	79.2379
GDNF-AS1	-1.07046	1.7311	-14.0499	1.16046e-39	2.92881e-38	79.2139
ACTA2	1.24493	4.96832	14.0486	1.17776e-39	2.96967e-38	79.1992
AL122020.1	1.24168	1.97511	14.0444	1.23238e-39	3.10158e-38	79.1542
AC012085.1	1.00734	1.27305	14.0443	1.23391e-39	3.10395e-38	79.153
CCL20	1.03386	0.803954	14.0433	1.24843e-39	3.13756e-38	79.1414
SERPINF1	1.25907	4.56227	14.0306	1.43426e-39	3.5945e-38	79.0036
SLC8A2	-1.55638	3.19323	-14.0276	1.48373e-39	3.71499e-38	78.9699
FERMT1	-1.74374	4.61679	-14.0254	1.51999e-39	3.80046e-38	78.946
AC024940.2	1.10341	2.02621	14.0202	1.60866e-39	4.01284e-38	78.8897
CCNA2	1.35087	3.0896	14.0182	1.64391e-39	4.09887e-38	78.8681
SMPD3	-1.11443	3.04763	-14.0142	1.71763e-39	4.2787e-38	78.8246
AL359091.1	-1.58904	3.77317	-14.0135	1.73214e-39	4.31285e-38	78.8162
TREM2	1.34187	6.92772	14.0113	1.77448e-39	4.41418e-38	78.7923
HOXD11	1.23291	0.793193	14.0015	1.9754e-39	4.89583e-38	78.6858
CENPK	1.1247	1.77414	13.9974	2.06769e-39	5.11513e-38	78.6404
MDK	1.53313	5.97415	13.9956	2.10881e-39	5.21446e-38	78.6209
MXRA5	1.3519	1.89901	13.9893	2.25853e-39	5.56927e-38	78.5528
HRH3	-1.59788	2.56868	-13.9864	2.33202e-39	5.74522e-38	78.521
SVOP	-1.75222	2.75378	-13.982	2.44658e-39	6.01641e-38	78.4734
KIF23	1.19086	1.81212	13.974	2.67151e-39	6.55156e-38	78.386
CAV1	1.43278	4.70333	13.9669	2.88755e-39	7.0588e-38	78.3088
HS3ST3B1	1.3078	1.37455	13.9638	2.98742e-39	7.29297e-38	78.2751
C21orf62	1.57055	3.32778	13.9624	3.03334e-39	7.4017e-38	78.2599
SAMD9	1.02221	2.81801	13.9581	3.18209e-39	7.7506e-38	78.2124
RGS1	1.65327	5.09441	13.9545	3.30766e-39	8.04549e-38	78.174
LINC02587	1.99985	1.62669	13.9332	4.18046e-39	1.00999e-37	77.9415
SKA1	1.18195	1.75686	13.9219	4.72842e-39	1.13675e-37	77.8192
SNHG18	1.24266	2.06923	13.9198	4.83664e-39	1.16145e-37	77.7967
AC099560.2	1.52113	2.80369	13.9146	5.1237e-39	1.22848e-37	77.7395
RPS7P11	1.08078	2.44254	13.9117	5.28591e-39	1.26593e-37	77.7085
AC104563.1	1.09277	1.40922	13.9117	5.28699e-39	1.26593e-37	77.7083
GFRA1	-1.63121	3.2518	-13.9086	5.4706e-39	1.3064e-37	77.6744
HOXC9	1.14131	0.734859	13.9043	5.73059e-39	1.36667e-37	77.6283
PCDH7	-1.15555	3.40049	-13.8944	6.39073e-39	1.5187e-37	77.5201
DISP3	-1.20813	3.99222	-13.8942	6.39967e-39	1.52016e-37	77.5187
RRM2	1.70794	3.07365	13.8926	6.51485e-39	1.54615e-37	77.501
GABRA3	-1.56369	3.83744	-13.8909	6.64072e-39	1.57532e-37	77.482
E2F7	1.03161	1.26902	13.8841	7.14706e-39	1.6917e-37	77.409
DUSP6	1.16601	4.70234	13.8823	7.29453e-39	1.72585e-37	77.3887
RASGRF1	-1.43251	2.85826	-13.8767	7.75021e-39	1.83043e-37	77.3286
SLITRK1	-1.42364	3.34506	-13.8699	8.35318e-39	1.96851e-37	77.2542
BSN	-1.20513	3.37269	-13.8698	8.36207e-39	1.96974e-37	77.2531
NRXN1	-1.24366	4.35826	-13.8645	8.8562e-39	2.08523e-37	77.1961
DMRTA2	1.66289	1.55064	13.863	9.00478e-39	2.11835e-37	77.1796
ARSJ	1.20422	1.91365	13.8616	9.14818e-39	2.1502e-37	77.1639
ADCY5	-1.01202	3.75288	-13.8591	9.40107e-39	2.20771e-37	77.1369
PROS1	1.04905	4.55231	13.8566	9.66034e-39	2.2676e-37	77.1099
HIP1R	-1.21719	6.23453	-13.8515	1.02097e-38	2.39341e-37	77.055
ATOH8	-1.32162	4.49163	-13.8476	1.06523e-38	2.4939e-37	77.0128
TWIST1	1.23025	2.01553	13.8409	1.14559e-38	2.67156e-37	76.9406
FAM57B	-1.20737	4.03861	-13.8267	1.33787e-38	3.11186e-37	76.7866
ORC1	1.06343	1.8056	13.8208	1.42678e-38	3.30721e-37	76.7227
FCGR1CP	1.06317	2.52614	13.8141	1.53461e-38	3.54187e-37	76.6504
ODF3B	1.0091	2.44067	13.8082	1.63697e-38	3.77001e-37	76.5863
SHD	-1.8431	6.04675	-13.7865	2.0734e-38	4.75272e-37	76.3516
AC136632.1	1.29863	3.4871	13.7804	2.21519e-38	5.0705e-37	76.286
KLHDC8A	1.47564	5.25191	13.7804	2.21581e-38	5.0705e-37	76.2857
TNFRSF19	1.19553	4.0786	13.7715	2.44149e-38	5.54441e-37	76.1894
CP	1.60727	2.98213	13.7633	2.66849e-38	6.04202e-37	76.1011
RNU6-529P	-1.31156	5.31628	-13.7557	2.89853e-38	6.55457e-37	76.019
AC124312.5	-1.04446	3.12111	-13.749	3.11896e-38	7.04712e-37	75.9463
IL2RA	1.09149	0.752343	13.7475	3.1691e-38	7.15138e-37	75.9304
CKS2	1.25131	5.71476	13.7443	3.28316e-38	7.40566e-37	75.8953
NKD1	-1.17216	3.83347	-13.7213	4.21331e-38	9.42065e-37	75.6477
RPL13AP5	1.27141	5.78376	13.6986	5.39325e-38	1.19742e-36	75.4026
CXXC4	-1.05591	4.12659	-13.6958	5.55568e-38	1.23195e-36	75.3732
CAV2	1.02945	2.69699	13.6942	5.65465e-38	1.25286e-36	75.3556
HOXB3	1.35495	0.981386	13.6928	5.73926e-38	1.27004e-36	75.3409
TMEM246	-1.21997	3.90434	-13.6905	5.88764e-38	1.30073e-36	75.3156
RPL23AP65	1.01859	1.94462	13.6886	6.01208e-38	1.32713e-36	75.2948
RHOJ	1.01317	4.00947	13.6842	6.30501e-38	1.3878e-36	75.2476
PAIP2B	-1.12624	3.67942	-13.6824	6.42658e-38	1.41282e-36	75.2286
FOS	1.44842	7.25089	13.6772	6.80123e-38	1.49152e-36	75.1724
DES	1.55129	1.65174	13.6668	7.60992e-38	1.66479e-36	75.0608
ARL9	1.09779	1.36145	13.6666	7.62818e-38	1.6681e-36	75.0585
CCNB2	1.5218	2.90713	13.6577	8.39908e-38	1.8337e-36	74.9629
AC009041.2	-1.58985	6.95615	-13.6466	9.47374e-38	2.05994e-36	74.8434
AMZ1	-1.07139	2.4377	-13.6426	9.88695e-38	2.14372e-36	74.801
AC073325.2	1.22209	1.72497	13.641	1.00597e-37	2.17941e-36	74.7838
KCNJ10	-1.09509	7.28674	-13.6247	1.20086e-37	2.59015e-36	74.608
KHDRBS2	-1.16929	1.80524	-13.622	1.23632e-37	2.66021e-36	74.5791
ANKRD22	1.33442	2.64671	13.6159	1.31973e-37	2.83176e-36	74.5143
RPL10P16	1.07256	3.95104	13.6145	1.34007e-37	2.8731e-36	74.4991
CDCA2	1.04368	1.47384	13.6041	1.50068e-37	3.20721e-36	74.3868
RPL35P5	1.31504	2.69474	13.5993	1.5797e-37	3.36804e-36	74.3358
LRP4	-1.05388	6.26756	-13.5892	1.76242e-37	3.74276e-36	74.2272
RPS29P16	1.16332	1.97868	13.5854	1.83614e-37	3.89162e-36	74.1865
GLRA3	-1.21047	1.58052	-13.5844	1.85579e-37	3.92862e-36	74.1759
IER3	1.19071	4.15576	13.5805	1.93482e-37	4.09108e-36	74.1345
RPS3AP6	1.53515	3.21726	13.5804	1.93707e-37	4.09421e-36	74.1334
AL049873.1	1.31829	2.30902	13.5803	1.94038e-37	4.0994e-36	74.1317
SAMSN1	1.05396	3.51785	13.575	2.05457e-37	4.33575e-36	74.0749
MAP2	-1.05978	7.29328	-13.5697	2.17408e-37	4.57896e-36	74.0188
RPS2P46	1.18522	3.90071	13.5642	2.30665e-37	4.85435e-36	73.9601
SPINK8	1.3498	2.86914	13.5557	2.52892e-37	5.31173e-36	73.8687
STXBP6	-1.07034	2.66592	-13.5551	2.54456e-37	5.34248e-36	73.8626
AC024293.1	1.16427	5.35579	13.5545	2.5635e-37	5.38013e-36	73.8553
Z74021.1	1.2079	2.55023	13.5533	2.59685e-37	5.44375e-36	73.8424
MS4A7	1.10689	4.26061	13.5503	2.68056e-37	5.61486e-36	73.8109
DPP10	-1.24913	3.02617	-13.5491	2.71646e-37	5.68561e-36	73.7977
AC090114.1	1.0613	2.06968	13.5414	2.95213e-37	6.15727e-36	73.7151
C3AR1	1.14812	5.19128	13.5349	3.16587e-37	6.58772e-36	73.6458
HAR1A	-1.08176	1.76681	-13.5294	3.35894e-37	6.97597e-36	73.587
AC110285.1	-1.31771	3.50937	-13.5291	3.36861e-37	6.99064e-36	73.5841
MELK	1.43767	2.4107	13.5214	3.65966e-37	7.58586e-36	73.5019
ETNPPL	-2.09728	5.77949	-13.5149	3.92438e-37	8.11577e-36	73.4326
ADGRA1	-1.10188	4.12184	-13.5	4.60992e-37	9.49328e-36	73.2728
AQP5	1.44038	1.39007	13.4934	4.94594e-37	1.01541e-35	73.2029
TROAP	1.34341	2.15497	13.4872	5.29161e-37	1.08142e-35	73.1359
PDGFA	1.15256	4.63378	13.4871	5.29444e-37	1.08158e-35	73.1353
ATP1A3	-1.51351	6.79412	-13.4862	5.34366e-37	1.09122e-35	73.1262
SCIN	1.27334	2.76303	13.4826	5.55619e-37	1.13075e-35	73.0875
HERC5	1.02908	3.0964	13.481	5.651e-37	1.14918e-35	73.0707
GRIN2C	-1.0691	2.7196	-13.4785	5.80649e-37	1.18035e-35	73.0437
ITGA7	1.09545	5.53561	13.4785	5.81084e-37	1.18079e-35	73.043
LRRTM4	-1.20021	3.01996	-13.4661	6.63275e-37	1.34273e-35	72.9117
FKBP10	1.09117	6.1825	13.4557	7.42124e-37	1.49727e-35	72.8002
RPS29P3	1.21632	1.263	13.4529	7.64721e-37	1.53823e-35	72.7704
NDC80	1.30057	2.34683	13.4433	8.48054e-37	1.70076e-35	72.6677
H19	1.98961	1.5134	13.4391	8.87067e-37	1.77834e-35	72.6231
NRG3	-1.20529	3.30212	-13.4377	9.0056e-37	1.80404e-35	72.6081
CDC6	1.04256	2.07938	13.4367	9.09956e-37	1.82218e-35	72.5978
HOXA6	1.02038	0.702264	13.4323	9.53802e-37	1.90856e-35	72.5511
RPS23P8	1.3012	3.87967	13.4315	9.62309e-37	1.92487e-35	72.5423
NRSN1	-1.41313	4.22813	-13.4302	9.75639e-37	1.94986e-35	72.5286
SLC1A1	-1.16055	4.56883	-13.4273	1.00651e-36	2.00954e-35	72.4977
AQP9	1.13913	1.18791	13.4099	1.21281e-36	2.40978e-35	72.3127
RPLP0P6	1.55288	4.44133	13.408	1.23741e-36	2.45685e-35	72.2927
RPS2P5	1.35423	6.69125	13.4048	1.28106e-36	2.53882e-35	72.2583
CAMSAP3	-1.20354	3.0017	-13.3992	1.36049e-36	2.68928e-35	72.1986
PLA2G5	1.71808	2.80706	13.3937	1.44294e-36	2.84701e-35	72.1402
HLA-DRB6	1.58285	4.006	13.3842	1.59703e-36	3.14182e-35	72.0395
CCL8	1.09526	1.25212	13.3743	1.77481e-36	3.48391e-35	71.9348
AC012213.4	-1.37914	2.04648	-13.3644	1.97422e-36	3.86687e-35	71.8291
AC122707.1	-1.3428	1.89477	-13.3619	2.02704e-36	3.96888e-35	71.8029
NECAB2	-1.21378	4.23238	-13.352	2.25416e-36	4.39275e-35	71.6975
RPL22P1	1.02716	3.15644	13.3465	2.38944e-36	4.65468e-35	71.6396
MOXD1	2.02378	2.5915	13.3418	2.51292e-36	4.87753e-35	71.5896
MT-TL1	-1.60441	3.5658	-13.3356	2.68662e-36	5.20152e-35	71.5233
IFI6	1.37272	8.4426	13.3328	2.76661e-36	5.34869e-35	71.4942
SLC47A2	1.26374	1.593	13.3306	2.83255e-36	5.47024e-35	71.4708
SLIT1	-1.48971	5.6829	-13.3231	3.06862e-36	5.91977e-35	71.3914
HOXA10	1.37306	1.1358	13.3174	3.2612e-36	6.27776e-35	71.331
SOD3	1.32308	3.30593	13.307	3.64444e-36	6.99042e-35	71.2207
PAK3	-1.15318	3.02736	-13.3031	3.80011e-36	7.28381e-35	71.1792
LUZP2	-1.7009	4.54601	-13.299	3.9707e-36	7.58912e-35	71.1356
LGR5	-1.11021	2.33798	-13.2987	3.98361e-36	7.61109e-35	71.1324
AL139396.1	-1.30837	2.45845	-13.2966	4.07328e-36	7.77411e-35	71.1103
AL355472.2	1.18536	2.48048	13.2935	4.20815e-36	8.02298e-35	71.078
RPSAP12	1.03981	1.58347	13.2914	4.30602e-36	8.20375e-35	71.0551
GRIN1	-2.00168	3.75383	-13.2912	4.31216e-36	8.21253e-35	71.0537
RPL10AP6	1.05735	2.99735	13.2833	4.69426e-36	8.92126e-35	70.9695
NEAT1	1.06174	4.0043	13.2811	4.8063e-36	9.12772e-35	70.9461
CMTM5	-1.16027	5.49419	-13.2673	5.56703e-36	1.05241e-34	70.8002
KCTD4	-1.15175	2.81541	-13.2656	5.66447e-36	1.07007e-34	70.783
AL390115.1	1.01062	0.948868	13.2523	6.52993e-36	1.22967e-34	70.6419
VSTM2A	-1.65281	2.9425	-13.2452	7.03985e-36	1.32199e-34	70.5673
YPEL4	-1.00903	3.36551	-13.2431	7.20259e-36	1.34972e-34	70.5446
AP000924.1	1.28433	2.01579	13.2416	7.31626e-36	1.37006e-34	70.5291
MMP2	1.16728	5.26154	13.2392	7.50464e-36	1.40436e-34	70.5038
AC009102.2	-1.09135	2.83306	-13.2326	8.05093e-36	1.50502e-34	70.4341
C14orf132	-1.05803	6.21091	-13.2294	8.32801e-36	1.55465e-34	70.4005
TMIGD3	1.08693	4.7342	13.2269	8.55635e-36	1.59614e-34	70.3737
FAM181A-AS1	1.05458	1.71847	13.2257	8.66274e-36	1.61377e-34	70.3614
USP43	-1.13421	2.59295	-13.2207	9.13357e-36	1.69677e-34	70.3089
PCLAF	1.29473	2.31584	13.215	9.70891e-36	1.7993e-34	70.2483
DPEP1	1.38611	1.52248	13.212	1.00182e-35	1.85405e-34	70.2172
AC079140.2	1.01647	1.82604	13.2108	1.01472e-35	1.87599e-34	70.2045
FAM84B	-1.11276	5.65758	-13.1926	1.23105e-35	2.26424e-34	70.0127
DUSP1	1.14965	6.98736	13.191	1.25334e-35	2.3013e-34	69.9949
SCN2B	-1.24598	3.41817	-13.1851	1.33352e-35	2.44601e-34	69.9333
RNU6-277P	-1.21413	2.19741	-13.1841	1.3483e-35	2.47229e-34	69.9224
ATCAY	-1.71278	6.13645	-13.177	1.45311e-35	2.6563e-34	69.8481
HOXD13	1.42009	0.926693	13.1734	1.50999e-35	2.75652e-34	69.81
LILRB4	1.03617	3.97348	13.1722	1.52948e-35	2.79116e-34	69.7973
OTP	1.01464	0.668716	13.1675	1.60732e-35	2.92923e-34	69.748
BRINP1	-1.516	4.50849	-13.1632	1.68183e-35	3.05671e-34	69.7031
MYBL2	1.81491	3.33758	13.1616	1.71059e-35	3.10794e-34	69.6862
RTN1	-1.23699	6.87238	-13.1591	1.7566e-35	3.18938e-34	69.6599
LINC02381	1.18465	4.10288	13.1124	2.88081e-35	5.16766e-34	69.169
CTTNBP2	-1.02517	4.59254	-13.103	3.18387e-35	5.69418e-34	69.0698
FRRS1L	-1.31311	3.3733	-13.1003	3.27514e-35	5.85546e-34	69.0417
AC079250.1	1.10379	2.32777	13.0911	3.60777e-35	6.42448e-34	68.9457
SEZ6L	-1.61616	6.3326	-13.0896	3.66736e-35	6.52411e-34	68.9295
LRTM2	-1.29364	1.87148	-13.0836	3.90639e-35	6.93556e-34	68.8668
SPRY4	1.59605	3.83265	13.0825	3.95127e-35	7.00828e-34	68.8555
IQGAP3	1.13422	2.02371	13.0744	4.30697e-35	7.62157e-34	68.77
SH3GL3	-1.2864	3.42435	-13.0653	4.7374e-35	8.36092e-34	68.6754
BIRC5	1.70821	3.45282	13.0616	4.92852e-35	8.6814e-34	68.6362
HBA1	1.35778	1.93794	13.0518	5.46616e-35	9.58442e-34	68.5335
SLC25A48	-1.45591	3.11087	-13.0477	5.70941e-35	9.99138e-34	68.4903
AL136454.1	1.17665	2.9465	13.0454	5.84382e-35	1.021e-33	68.4672
TPPP	-1.4131	5.76119	-13.036	6.45713e-35	1.12413e-33	68.3681
AL355974.3	1.43697	2.97378	13.0335	6.63108e-35	1.1518e-33	68.3418
SYP	-1.15697	6.10805	-13.0302	6.86494e-35	1.19011e-33	68.3074
AL445189.2	1.17518	1.31329	13.0239	7.33739e-35	1.26955e-33	68.2413
CHGA	-1.96124	4.62591	-13.0223	7.45727e-35	1.28946e-33	68.2253
SEMA3D	-1.19482	2.06606	-13.0214	7.53194e-35	1.30196e-33	68.2154
MIR6071	-1.49441	2.44733	-13.0147	8.07997e-35	1.39221e-33	68.1457
HOXD9	1.51761	1.47387	13.0138	8.1558e-35	1.40437e-33	68.1364
ACTL6B	-1.63647	4.13078	-13.0048	8.96398e-35	1.53959e-33	68.0427
UBE2C	1.81175	4.1851	12.9968	9.75457e-35	1.6711e-33	67.9588
HTR1A	-1.08488	1.11045	-12.9946	9.97941e-35	1.70852e-33	67.9362
SCN3B	-1.48386	3.98074	-12.9917	1.02959e-34	1.76047e-33	67.9052
TCTEX1D1	1.40081	1.50776	12.9896	1.0526e-34	1.7958e-33	67.8833
DDIT4L	1.6242	2.06094	12.9817	1.14293e-34	1.94189e-33	67.8016
UBL5P2	1.03662	1.75767	12.981	1.15145e-34	1.95575e-33	67.7942
CPLX1	-1.43686	5.01174	-12.9801	1.16229e-34	1.97291e-33	67.7849
CSDC2	-1.65284	5.26371	-12.9727	1.25732e-34	2.13153e-33	67.7069
S100A16	1.00239	7.62887	12.9712	1.27725e-34	2.16395e-33	67.6913
AL139100.1	1.01567	1.99815	12.9698	1.29614e-34	2.19527e-33	67.6768
PPP1R1A	-1.34297	3.45371	-12.9668	1.33756e-34	2.26114e-33	67.6456
CENPU	1.34432	2.95915	12.9478	1.63252e-34	2.73908e-33	67.4478
NEK2	1.22099	2.06481	12.937	1.82821e-34	3.05595e-33	67.3355
TMEFF2	-1.30081	3.75832	-12.9287	1.99443e-34	3.31933e-33	67.2492
NEGR1	-1.1158	2.79091	-12.9277	2.01603e-34	3.35216e-33	67.2385
HJURP	1.28879	2.23897	12.9207	2.17048e-34	3.60006e-33	67.1653
ATRNL1	-1.09571	3.32881	-12.9188	2.21374e-34	3.66841e-33	67.1457
CHRNB2	-1.19912	3.46655	-12.916	2.2795e-34	3.77273e-33	67.1166
KCNN2	-1.01223	4.21168	-12.9148	2.30926e-34	3.82081e-33	67.1038
CPLX2	-2.01643	4.94533	-12.9145	2.31491e-34	3.82898e-33	67.1013
SMIM18	-1.38568	3.28077	-12.9091	2.44963e-34	4.04309e-33	67.0452
MRVI1	-1.0199	4.70716	-12.9074	2.49536e-34	4.11731e-33	67.0269
VSTM2B	-1.38367	4.24527	-12.9045	2.57098e-34	4.23558e-33	66.9972
MTURN	-1.09965	7.66054	-12.8994	2.71355e-34	4.46634e-33	66.9437
RPL37AP1	1.29137	2.49173	12.899	2.72437e-34	4.48277e-33	66.9398
LY86	1.04285	5.15236	12.8947	2.85012e-34	4.68108e-33	66.895
CRISPLD1	1.09112	5.34372	12.8902	2.9859e-34	4.88914e-33	66.8488
IL1R1	1.00469	2.31368	12.8869	3.09246e-34	5.05437e-33	66.814
RPL26P19	1.10993	3.26733	12.8763	3.45542e-34	5.63731e-33	66.7039
ELAVL2	-1.23281	2.92199	-12.8617	4.02603e-34	6.53449e-33	66.5523
KIF4A	1.27014	2.67213	12.8609	4.05737e-34	6.58336e-33	66.5446
AC073349.2	-1.02927	2.33238	-12.8523	4.43935e-34	7.18794e-33	66.4553
AATK	-1.19484	4.81745	-12.8492	4.58785e-34	7.42391e-33	66.4227
EVI2B	1.01157	4.25721	12.8487	4.61067e-34	7.45859e-33	66.4178
CYBB	1.1745	5.11295	12.8351	5.31602e-34	8.56095e-33	66.2765
ELN	1.05734	5.38336	12.8133	6.67169e-34	1.06592e-32	66.0512
AL022718.1	1.10298	1.35879	12.8133	6.67257e-34	1.06592e-32	66.0511
DACH2	-1.17369	1.65098	-12.8075	7.08714e-34	1.12913e-32	65.9913
ADAM33	1.11509	1.81499	12.7982	7.80848e-34	1.24001e-32	65.8951
IL32	1.09323	3.08517	12.7975	7.86933e-34	1.24893e-32	65.8874
CITED1	1.25858	4.0572	12.7946	8.10977e-34	1.28671e-32	65.8575
RPS3AP26	1.35578	3.13899	12.7922	8.31723e-34	1.31885e-32	65.8325
PLK1	1.05101	3.05784	12.784	9.05951e-34	1.43232e-32	65.7477
NPM1P27	1.00915	3.27648	12.7732	1.0131e-33	1.59702e-32	65.6368
HSPB6	1.41639	5.01965	12.7615	1.145e-33	1.79809e-32	65.5154
TCEAL2	-1.12037	7.06987	-12.7513	1.27211e-33	1.9914e-32	65.4109
MEST	1.22983	5.57367	12.7502	1.28699e-33	2.01399e-32	65.3994
RPL23AP42	1.07091	4.14902	12.7501	1.28842e-33	2.01565e-32	65.3983
AC131235.1	1.13686	2.48886	12.7357	1.4963e-33	2.32797e-32	65.2499
SRP9P1	1.09205	2.67286	12.7265	1.647e-33	2.55504e-32	65.1547
RARRES3	1.02783	6.32457	12.724	1.69104e-33	2.62184e-32	65.1286
AC023301.1	-1.29072	3.17343	-12.7203	1.75653e-33	2.71789e-32	65.0909
FLJ16779	-1.63318	5.34877	-12.7193	1.77428e-33	2.74377e-32	65.0809
CNNM1	-1.05979	1.69488	-12.692	2.35636e-33	3.60344e-32	64.7994
AP001972.5	-1.13094	5.04828	-12.6891	2.42731e-33	3.70666e-32	64.77
FOXD3-AS1	1.41786	2.18586	12.6867	2.48947e-33	3.79728e-32	64.7449
TACC3	1.12086	3.38041	12.6859	2.50983e-33	3.82725e-32	64.7369
RAB3C	-1.40597	2.89858	-12.6812	2.63494e-33	4.01233e-32	64.6886
PCDH15	-1.47996	2.94515	-12.6809	2.64293e-33	4.02335e-32	64.6856
CDC45	1.2294	2.3712	12.6788	2.70242e-33	4.10925e-32	64.6635
FAM19A2	-1.02792	1.86556	-12.6742	2.83457e-33	4.30533e-32	64.6162
DLL1	-1.29947	5.72797	-12.6724	2.88852e-33	4.38479e-32	64.5975
AL513217.1	-1.00982	1.9352	-12.6647	3.12545e-33	4.73775e-32	64.5193
LINC02440	-1.31463	2.42916	-12.6494	3.66216e-33	5.52638e-32	64.3621
EPHB1	-1.2557	4.86508	-12.6456	3.80878e-33	5.74601e-32	64.3231
HOXA2	1.14384	0.763217	12.6446	3.85064e-33	5.80753e-32	64.3123
LINC02283	-1.90608	4.71886	-12.636	4.20808e-33	6.33417e-32	64.2242
FAM83D	1.18205	2.26873	12.631	4.43256e-33	6.66087e-32	64.1727
PDGFD	1.23336	2.06559	12.6093	5.54799e-33	8.29296e-32	63.95
TMEM158	1.3439	5.04076	12.601	6.04546e-33	9.01649e-32	63.8649
BUB1	1.16228	2.26224	12.5898	6.78526e-33	1.00751e-31	63.7504
GALNT9	-1.29268	2.75482	-12.5884	6.8817e-33	1.0207e-31	63.7364
MX1	1.15147	4.00949	12.5882	6.89431e-33	1.02229e-31	63.7345
AURKB	1.43432	2.72114	12.5872	6.97023e-33	1.03298e-31	63.7237
TSTD1	1.47168	3.09264	12.5857	7.07945e-33	1.04887e-31	63.7083
XKR7	-1.21668	1.61123	-12.5815	7.39003e-33	1.09248e-31	63.6657
MIR124-2HG	-1.07376	2.03483	-12.5783	7.63775e-33	1.12785e-31	63.633
DSCAM	-1.1475	4.31728	-12.5743	7.96193e-33	1.17347e-31	63.5917
NCAPG	1.22815	2.15831	12.574	7.98839e-33	1.17704e-31	63.5884
PIFO	1.15746	3.31531	12.5729	8.07618e-33	1.18933e-31	63.5776
AC004453.1	1.21548	4.00538	12.5689	8.41543e-33	1.23759e-31	63.5368
RARRES1	1.07407	1.67578	12.568	8.49227e-33	1.24786e-31	63.5278
SLC2A3	1.01374	4.08083	12.5555	9.66404e-33	1.41309e-31	63.3996
HLA-DQA2	1.76863	2.84765	12.5363	1.17723e-32	1.70788e-31	63.2038
MTCO2P2	1.2679	2.71119	12.5362	1.17918e-32	1.71024e-31	63.2022
KCNK3	-1.27706	2.66327	-12.5283	1.27829e-32	1.84949e-31	63.1222
ISG15	1.33677	6.58313	12.5073	1.58677e-32	2.28413e-31	62.9078
AC012213.1	-1.04975	1.46702	-12.5035	1.64916e-32	2.36948e-31	62.8695
MT1L	1.12469	3.92884	12.4962	1.77827e-32	2.54749e-31	62.7948
PITX1	1.12863	1.07693	12.4917	1.86192e-32	2.66236e-31	62.7492
HOXA7	1.11543	0.855911	12.4703	2.3192e-32	3.2943e-31	62.5314
AC002454.1	1.08605	0.9347	12.4624	2.51677e-32	3.56833e-31	62.4503
CRABP2	1.07515	3.61485	12.4584	2.62113e-32	3.7114e-31	62.41
TFPI	1.1513	2.21359	12.4533	2.76141e-32	3.9059e-31	62.3583
AL591846.1	1.81228	2.31191	12.4425	3.08557e-32	4.35524e-31	62.2482
HOXC-AS1	1.05613	0.692236	12.4074	4.42095e-32	6.19614e-31	61.8915
RPL39L	1.16471	2.83086	12.4059	4.48542e-32	6.28158e-31	61.8772
HP	1.22324	0.89089	12.3969	4.91963e-32	6.86996e-31	61.7856
CCDC8	1.21991	2.25399	12.3811	5.78113e-32	8.04789e-31	61.6255
GABRG2	-1.76129	3.1426	-12.3779	5.97645e-32	8.30902e-31	61.5926
FSTL5	-1.32775	2.12914	-12.367	6.67667e-32	9.249e-31	61.4827
PDLIM3	1.01168	3.52405	12.362	7.02351e-32	9.70944e-31	61.4325
DLGAP3	-1.13622	3.23361	-12.3592	7.22857e-32	9.98777e-31	61.4039
TGFB2-AS1	1.13469	2.86882	12.3431	8.52012e-32	1.17181e-30	61.2409
VWA1	1.00501	4.8788	12.3423	8.58812e-32	1.18086e-30	61.233
PLPPR1	-1.48971	5.47991	-12.3314	9.59649e-32	1.31546e-30	61.123
FP671120.4	1.30752	1.64498	12.3307	9.67015e-32	1.32522e-30	61.1154
HES6	-1.1886	8.25825	-12.3065	1.23746e-31	1.68681e-30	60.8708
TYMS	1.27725	4.44377	12.2794	1.63021e-31	2.20594e-30	60.5975
STAC	1.26832	1.20202	12.2756	1.69357e-31	2.28994e-30	60.5597
UGT8	-1.3828	5.48627	-12.2728	1.7429e-31	2.35487e-30	60.5312
FBXL16	-1.2488	6.15376	-12.2717	1.7612e-31	2.37786e-30	60.5209
MT-TF	-1.59649	4.10457	-12.2575	2.0356e-31	2.7352e-30	60.3773
CA10	-1.64791	4.03444	-12.2521	2.15057e-31	2.88175e-30	60.3228
H2AFY2	-1.24535	5.15935	-12.2487	2.2248e-31	2.97751e-30	60.2892
DRAXIN	1.11462	2.79292	12.241	2.4071e-31	3.21428e-30	60.2111
TTK	1.08132	1.82051	12.2287	2.72621e-31	3.6188e-30	60.0876
AL035446.1	1.42215	2.14886	12.2276	2.75677e-31	3.65846e-30	60.0766
RPL7AP6	1.20806	3.42542	12.2181	3.03417e-31	4.01865e-30	59.9815
IL1B	1.36671	2.85077	12.2044	3.48748e-31	4.60315e-30	59.8434
SIGLEC14	1.07243	2.797	12.1844	4.26867e-31	5.5971e-30	59.643
SUSD5	-1.57065	3.42521	-12.1835	4.30717e-31	5.64483e-30	59.6341
CD99	1.14503	8.22902	12.1812	4.40888e-31	5.77125e-30	59.611
MEGF11	-1.21421	3.8903	-12.1812	4.409e-31	5.77125e-30	59.611
DGKB	-1.01323	3.26016	-12.1729	4.79394e-31	6.2553e-30	59.528
MFAP4	1.20091	4.83758	12.1601	5.45505e-31	7.09896e-30	59.3999
ARC	1.38625	5.30377	12.1565	5.66008e-31	7.35509e-30	59.3633
NTRK2	-1.22294	7.51232	-12.1534	5.83556e-31	7.57579e-30	59.333
DGKK	-1.00654	1.06971	-12.1524	5.89775e-31	7.65283e-30	59.3225
LINC00844	-1.35749	7.1894	-12.1498	6.05456e-31	7.84924e-30	59.2965
AC026403.1	1.15176	4.32373	12.1488	6.11656e-31	7.92717e-30	59.2864
LINGO1	-1.09085	6.15005	-12.1348	7.03963e-31	9.0884e-30	59.147
GAPDHP1	1.49826	4.18395	12.1298	7.40915e-31	9.55578e-30	59.0963
TRDC	1.41719	1.38329	12.1213	8.07053e-31	1.03744e-29	59.0116
MAST1	-1.03121	4.16276	-12.1085	9.17975e-31	1.17693e-29	58.8839
TOX	-1.02039	4.68255	-12.1037	9.63547e-31	1.23389e-29	58.8358
VIPR2	-1.68703	3.65533	-12.1034	9.66828e-31	1.23779e-29	58.8325
CDKN2C	1.27574	4.89105	12.1002	9.97844e-31	1.27659e-29	58.8012
FAM183A	1.31516	1.09946	12.0451	1.73628e-30	2.19413e-29	58.252
RHBDL3	-1.05866	4.70253	-12.0384	1.85747e-30	2.34177e-29	58.1851
HTR2A	-1.04064	2.00589	-12.0383	1.85965e-30	2.34396e-29	58.184
ERBB4	-1.02454	3.18919	-12.0378	1.86842e-30	2.35446e-29	58.1793
ACBD7	-1.30507	4.05664	-12.036	1.90326e-30	2.39725e-29	58.161
LINC00320	-1.1348	3.44064	-12.0349	1.92323e-30	2.42183e-29	58.1506
FBLL1	-1.1838	4.58584	-12.0302	2.01628e-30	2.53425e-29	58.1038
USH1C	-1.69219	3.52883	-12.0128	2.40157e-30	3.00375e-29	57.9305
DYNLT3	1.00527	4.1799	12.0064	2.559e-30	3.1947e-29	57.8675
RPL39P3	1.23166	5.80867	12.0055	2.58205e-30	3.22273e-29	57.8586
HAS2	1.08293	2.78093	12.0038	2.62788e-30	3.27841e-29	57.8412
FKBP5	1.20585	4.27406	11.9942	2.89355e-30	3.59814e-29	57.7457
PABPC5	-1.04508	2.46942	-11.9844	3.19014e-30	3.95169e-29	57.649
DLL3	-1.76018	7.01024	-11.9844	3.19111e-30	3.95169e-29	57.6487
CDH22	-1.14171	2.73703	-11.9688	3.72931e-30	4.59661e-29	57.4942
AL590867.2	1.07861	4.97707	11.9644	3.89636e-30	4.79188e-29	57.4507
RPRM	-1.43992	4.88626	-11.9575	4.17473e-30	5.12485e-29	57.3823
GPR27	-1.26058	3.96646	-11.9549	4.28268e-30	5.25617e-29	57.357
AMIGO2	1.02143	2.1643	11.938	5.06994e-30	6.18844e-29	57.1897
FAM163B	-1.71729	3.98894	-11.9374	5.10277e-30	6.2271e-29	57.1833
SCN3A	-1.15881	4.25954	-11.9359	5.17773e-30	6.3157e-29	57.1689
RPL18AP3	1.01295	5.52351	11.9248	5.78407e-30	7.04251e-29	57.0591
RHOD	1.00746	1.4582	11.9209	6.01391e-30	7.31075e-29	57.0205
ST6GAL2	-1.11706	3.43289	-11.9059	6.98273e-30	8.46168e-29	56.8724
NPNT	1.40572	2.99674	11.8968	7.65003e-30	9.23904e-29	56.782
PCSK2	-1.44713	3.06308	-11.8871	8.42264e-30	1.01357e-28	56.6866
WSCD2	-1.14448	1.7578	-11.8839	8.69846e-30	1.04582e-28	56.6547
NUF2	1.07658	2.51827	11.881	8.94889e-30	1.07425e-28	56.6265
PRR36	-1.01626	4.76089	-11.8781	9.21214e-30	1.10437e-28	56.5978
SPC24	1.23527	2.76245	11.8748	9.51786e-30	1.14025e-28	56.5654
LHFPL4	-1.11486	5.26955	-11.8732	9.66932e-30	1.15762e-28	56.5498
LINC00836	-1.37672	2.75454	-11.8597	1.10643e-29	1.31933e-28	56.4162
PEX5L	-1.16121	2.92456	-11.8514	1.20184e-29	1.43025e-28	56.3342
CHRM1	-1.42314	2.98499	-11.8469	1.25596e-29	1.49366e-28	56.2906
AL603825.1	1.00836	2.63748	11.842	1.31881e-29	1.56668e-28	56.2422
SLN	1.83664	3.05469	11.8375	1.3786e-29	1.63445e-28	56.1982
CKAP2L	1.06727	1.89532	11.8288	1.50284e-29	1.7786e-28	56.1127
TEX26	1.13846	1.70707	11.8224	1.60191e-29	1.89085e-28	56.0494
IGHA1	1.74052	2.12689	11.8122	1.77305e-29	2.08781e-28	55.9488
TMEM100	-1.39087	5.7977	-11.8101	1.81006e-29	2.12953e-28	55.9283
CDKN1A	1.17943	6.37401	11.8034	1.93305e-29	2.27173e-28	55.8632
MMP7	1.20444	1.10947	11.789	2.22923e-29	2.6101e-28	55.7219
GPR17	-1.87719	5.56448	-11.7653	2.81998e-29	3.28032e-28	55.4889
CELF5	-1.21992	3.83286	-11.7555	3.10639e-29	3.60802e-28	55.393
PPP2R2C	-1.36538	3.72665	-11.7419	3.55337e-29	4.10764e-28	55.2598
OLR1	1.20026	4.6626	11.7327	3.89058e-29	4.48971e-28	55.17
KLRC3	-1.08689	2.21739	-11.7323	3.90755e-29	4.50833e-28	55.1656
GTSE1	1.10066	2.3104	11.7238	4.24813e-29	4.89182e-28	55.0828
CABP1	-1.17564	2.70086	-11.7177	4.51143e-29	5.18501e-28	55.0232
AL161787.1	1.07822	3.38595	11.711	4.81995e-29	5.53249e-28	54.9577
RAB36	1.11816	2.73659	11.6763	6.78417e-29	7.72271e-28	54.6189
ANGPTL4	1.15248	4.62937	11.665	7.57765e-29	8.60044e-28	54.5093
KLHL4	1.14588	3.2265	11.6454	9.18455e-29	1.03629e-27	54.3187
GBP3	1.21973	3.6701	11.6234	1.13991e-28	1.27971e-27	54.1047
RCOR2	-1.20996	5.41743	-11.6107	1.29132e-28	1.44396e-27	53.9811
CNTN1	-1.18781	6.57225	-11.6032	1.39022e-28	1.5526e-27	53.908
SLC1A2	-1.21866	7.28409	-11.6009	1.4213e-28	1.58666e-27	53.8861
FABP7	1.45932	6.4949	11.5903	1.57675e-28	1.75653e-27	53.7832
PTGS2	1.00738	1.72372	11.5879	1.61516e-28	1.7982e-27	53.7594
MAOB	1.71597	6.27519	11.5673	1.97511e-28	2.18581e-27	53.56
AC009902.2	1.15516	1.98116	11.5602	2.11711e-28	2.34055e-27	53.4912
CELSR3	-1.01978	3.38653	-11.5595	2.13095e-28	2.35536e-27	53.4848
FOXJ1	1.34818	3.80523	11.5494	2.3527e-28	2.59299e-27	53.3867
PIMREG	1.42116	3.18485	11.5473	2.39971e-28	2.64372e-27	53.3671
GSX2	1.0453	1.07048	11.5401	2.57567e-28	2.8335e-27	53.297
ARHGDIG	-1.2483	4.13056	-11.5317	2.79706e-28	3.07454e-27	53.2153
SNCG	-1.34887	4.8571	-11.5237	3.02344e-28	3.3132e-27	53.1381
ACP5	1.0083	2.01259	11.5142	3.31676e-28	3.62428e-27	53.0464
MT1A	1.05791	1.9112	11.5035	3.68135e-28	4.01369e-27	52.9431
BTBD17	-1.29523	5.29857	-11.5029	3.70201e-28	4.03458e-27	52.9375
SEL1L3	1.18549	2.83686	11.4996	3.82406e-28	4.16252e-27	52.9054
ECM2	1.09338	3.4756	11.4948	4.00546e-28	4.35644e-27	52.8595
NGFR	1.24334	3.5868	11.4852	4.39848e-28	4.77231e-27	52.7667
LINC02593	-1.02487	2.30705	-11.4828	4.4996e-28	4.88005e-27	52.7442
TPX2	1.29708	4.16384	11.48	4.62642e-28	5.01253e-27	52.7167
ATP2B2	-1.01261	4.45989	-11.4701	5.09289e-28	5.50682e-27	52.6215
FBLN1	1.0766	3.68902	11.4659	5.3056e-28	5.72644e-27	52.581
CDK1	1.21257	3.11624	11.4546	5.9233e-28	6.37393e-27	52.4719
IQSEC3	-1.29899	2.72184	-11.4544	5.93478e-28	6.385e-27	52.4699
PNMA3	-1.11369	3.29434	-11.4497	6.21234e-28	6.67292e-27	52.4247
PPIAP29	1.14006	3.0712	11.4444	6.53708e-28	7.01612e-27	52.3742
CELF4	-1.34145	3.13022	-11.4427	6.64508e-28	7.13062e-27	52.3579
FZD7	1.12467	4.1992	11.4	1.00572e-27	1.06684e-26	51.9474
PSD2	-1.08115	6.4224	-11.3968	1.03671e-27	1.09841e-26	51.9173
DAAM2	-1.37258	6.437	-11.3902	1.10588e-27	1.16917e-26	51.8533
ADCYAP1R1	-1.14113	7.92681	-11.3866	1.14463e-27	1.20894e-26	51.8192
SLC8A3	-1.05287	3.00954	-11.3776	1.24859e-27	1.31383e-26	51.7331
RGS7	-1.10817	3.39642	-11.3776	1.24895e-27	1.31395e-26	51.7328
NEU4	-1.28463	4.78089	-11.3767	1.25919e-27	1.32421e-26	51.7247
SAA2	1.14117	0.673142	11.3733	1.30155e-27	1.36795e-26	51.6919
MYT1L	-1.26978	2.04635	-11.3716	1.32343e-27	1.38986e-26	51.6754
NUSAP1	1.35102	4.20654	11.3496	1.63719e-27	1.71068e-26	51.4647
OLIG2	-1.19175	7.81126	-11.3336	1.91047e-27	1.98925e-26	51.3118
UBE2T	1.0517	4.44081	11.3141	2.3047e-27	2.3877e-26	51.1259
FA2H	-1.35832	4.16406	-11.3136	2.31557e-27	2.39851e-26	51.1213
CXCL1	1.03027	1.70726	11.3116	2.35973e-27	2.44283e-26	51.1025
CA2	1.04968	6.5692	11.2789	3.23334e-27	3.31588e-26	50.7906
EMILIN3	1.62813	2.58705	11.2757	3.33306e-27	3.41164e-26	50.7605
CBLN2	-1.01828	1.65962	-11.2647	3.70563e-27	3.77787e-26	50.6555
CLVS2	-1.10213	2.14271	-11.2496	4.28287e-27	4.34902e-26	50.5121
AKR1C3	-1.00111	3.81341	-11.2448	4.48651e-27	4.55065e-26	50.4661
TMEM271	-1.18109	2.98845	-11.2443	4.50676e-27	4.57033e-26	50.4617
TRIM67	-1.64826	2.40314	-11.2431	4.55792e-27	4.62046e-26	50.4505
EFEMP1	1.19866	6.69567	11.2324	5.053e-27	5.11172e-26	50.3483
CELF3	-1.29035	4.37825	-11.215	5.97095e-27	6.02333e-26	50.183
TUBB4A	-1.22981	7.67443	-11.2001	6.88176e-27	6.91226e-26	50.0424
ADAMDEC1	1.02273	1.06407	11.1791	8.413e-27	8.40627e-26	49.8434
GABRD	-1.37975	4.3771	-11.1757	8.69045e-27	8.6722e-26	49.8113
AL162151.2	1.3164	3.68851	11.1725	8.96136e-27	8.93591e-26	49.7809
SNAI2	1.0315	2.49695	11.1533	1.07622e-26	1.06899e-25	49.5995
SYN1	-1.36848	5.63187	-11.1518	1.09212e-26	1.08439e-25	49.585
BUB1B	1.08215	2.297	11.144	1.1762e-26	1.16528e-25	49.5116
GAP43	1.12348	8.25255	11.1426	1.19155e-26	1.17984e-25	49.4987
KLRC2	-1.69492	3.70057	-11.1256	1.40187e-26	1.38376e-25	49.3377
AC008991.1	-1.05102	1.82732	-11.1209	1.46621e-26	1.44567e-25	49.2933
KCNQ2	-1.05801	5.22083	-11.1166	1.52672e-26	1.50341e-25	49.2532
GABBR2	-1.3394	5.18571	-11.1112	1.60768e-26	1.57907e-25	49.2021
NCAPH	1.05234	2.65236	11.1086	1.64786e-26	1.61765e-25	49.1776
MYT1	-1.31314	3.96134	-11.1011	1.76889e-26	1.73456e-25	49.1074
GJB2	1.27766	1.9654	11.093	1.91111e-26	1.86856e-25	49.0309
IGLC2	1.50388	1.68099	11.0866	2.03092e-26	1.98282e-25	48.9707
AC021739.3	-1.00588	2.3339	-11.0855	2.05249e-26	2.00315e-25	48.9602
STUM	-1.069	4.19457	-11.0833	2.09528e-26	2.04268e-25	48.9398
MT-TM	-1.33956	2.14729	-11.082	2.12112e-26	2.06674e-25	48.9276
CNTN3	-1.21134	2.40308	-11.0334	3.36338e-26	3.23896e-25	48.4711
EEF1A1P5	1.18619	5.85974	11.0311	3.43766e-26	3.30753e-25	48.4495
ATP8A2	-1.06801	1.95838	-11.0211	3.78016e-26	3.63056e-25	48.3554
ATP2B3	-1.13586	1.93219	-11.0127	4.09186e-26	3.92291e-25	48.277
IGHM	1.18597	1.34264	11.0037	4.45462e-26	4.26385e-25	48.1929
ADGRV1	-1.07667	3.51026	-10.9516	7.28414e-26	6.89842e-25	47.706
AC107398.3	-1.10611	3.46746	-10.9427	7.92304e-26	7.48632e-25	47.6227
KLRC4	-1.09025	1.9786	-10.9348	8.52992e-26	8.04418e-25	47.5497
PPP4R4	-1.00225	2.11909	-10.8853	1.35889e-25	1.26683e-24	47.0886
AL450405.1	1.09594	4.74847	10.8417	2.04342e-25	1.88502e-24	46.6848
SRRM4	-1.0556	1.99345	-10.8406	2.06423e-25	1.90259e-24	46.6747
SNX22	-1.18336	4.90655	-10.8366	2.14265e-25	1.97114e-24	46.6378
RPL13P12	1.10527	5.38101	10.8355	2.16577e-25	1.99207e-24	46.6272
ELAVL4	-1.04067	3.61656	-10.7987	3.05491e-25	2.78557e-24	46.2867
HMX1	-1.30607	2.97378	-10.7848	3.47772e-25	3.15716e-24	46.1584
IGKV4-1	1.25132	1.04744	10.7787	3.68061e-25	3.33178e-24	46.1023
SHANK1	-1.08059	2.85487	-10.7663	4.13188e-25	3.72709e-24	45.9878
IGLC3	1.34224	1.35279	10.7538	4.63907e-25	4.16918e-24	45.8732
IGKC	1.52638	2.05936	10.739	5.32536e-25	4.76921e-24	45.7366
MT1M	1.15465	4.84674	10.7374	5.40564e-25	4.83948e-24	45.7218
OTOS	1.24646	1.81775	10.7097	6.98504e-25	6.19564e-24	45.4681
FGFBP2	1.11433	1.91577	10.6823	9.00967e-25	7.94944e-24	45.2162
LGI3	-1.21379	4.53604	-10.6801	9.19271e-25	8.10694e-24	45.1963
LHX5-AS1	-1.50281	1.8355	-10.645	1.27162e-24	1.11175e-23	44.8752
C7orf57	1.09416	1.18853	10.6284	1.48199e-24	1.28833e-23	44.7237
AL590666.2	-1.08594	4.265	-10.6172	1.64437e-24	1.42672e-23	44.6208
IGKV3-20	1.40099	1.33783	10.5989	1.94542e-24	1.68059e-23	44.4544
PPP1R16B	-1.04544	4.16872	-10.5896	2.11919e-24	1.82543e-23	44.3697
CBR1	1.08735	6.15905	10.5689	2.5639e-24	2.19757e-23	44.1812
PBK	1.34855	3.4657	10.5509	3.02496e-24	2.58368e-23	44.0176
IGFN1	-1.13224	1.77032	-10.5498	3.05604e-24	2.60939e-23	44.0075
HPCAL4	-1.3221	4.70261	-10.5311	3.62659e-24	3.08625e-23	43.8381
OLIG1	-1.14055	9.07962	-10.5052	4.59612e-24	3.88424e-23	43.6037
EGR2	1.14394	3.73746	10.5016	4.75329e-24	4.01265e-23	43.5704
AL122019.1	-1.20735	1.47787	-10.4965	4.97661e-24	4.1913e-23	43.525
LIMS2	-1.12553	4.59623	-10.4948	5.05433e-24	4.25608e-23	43.5096
CHRNA1	1.15752	1.32521	10.4866	5.45128e-24	4.58316e-23	43.4348
KIF5A	-1.12157	6.71345	-10.4102	1.09395e-23	9.04163e-23	42.7457
FOXM1	1.17718	3.55808	10.3361	2.14055e-23	1.74081e-22	42.0817
LINC01116	1.1235	2.02346	10.3299	2.26445e-23	1.83962e-22	42.026
PRKCB	-1.04756	3.9092	-10.329	2.28208e-23	1.8531e-22	42.0184
NKAIN1	-1.0237	4.09399	-10.3228	2.41459e-23	1.95655e-22	41.9625
NKAIN3-IT1	-1.11399	5.13442	-10.3084	2.7494e-23	2.22248e-22	41.8341
RPS3AP5	1.16196	2.45444	10.3077	2.76753e-23	2.23579e-22	41.8276
PIRT	1.17867	2.79598	10.3031	2.88584e-23	2.32962e-22	41.7862
GAD1	-1.05787	4.04489	-10.2976	3.0307e-23	2.44363e-22	41.7377
IGLV2-14	1.18915	1.05401	10.274	3.74933e-23	3.00905e-22	41.5273
AQP1	1.56457	7.878	10.2666	4.00798e-23	3.20943e-22	41.4613
L1CAM	-1.49682	3.90654	-10.2523	4.55883e-23	3.63752e-22	41.3339
BCAN	-1.12943	10.5752	-10.2474	4.76519e-23	3.79935e-22	41.2901
MARCO	1.0131	1.2619	10.2421	4.99829e-23	3.97988e-22	41.2429
LINC00599	-1.09288	2.78575	-10.2317	5.48419e-23	4.35838e-22	41.1511
TNFSF13B	1.07884	3.41866	10.2279	5.67835e-23	4.50801e-22	41.1167
AC090692.1	1.00866	2.78486	10.1918	7.8474e-23	6.19339e-22	40.7968
TOP2A	1.40741	4.01224	10.1891	8.03648e-23	6.33517e-22	40.7732
MKX	-1.03022	2.13535	-10.182	8.56646e-23	6.74503e-22	40.7101
MYH7	-1.06193	3.55293	-10.1643	1.00326e-22	7.86602e-22	40.5538
LEFTY2	1.19985	1.98024	10.1468	1.17339e-22	9.16109e-22	40.399
IGHG2	1.39251	1.56311	10.1331	1.32591e-22	1.03129e-21	40.2781
SFRP2	-1.9647	5.22449	-10.1155	1.55108e-22	1.20347e-21	40.123
PCSK6	-1.00172	2.70133	-10.1136	1.57711e-22	1.22225e-21	40.1066
IGHV3-23	1.05721	0.915496	10.1031	1.73082e-22	1.33751e-21	40.0146
SYT4	-1.40692	3.1945	-10.0874	1.99117e-22	1.53187e-21	39.876
IGKV1-5	1.16987	1.02302	10.0841	2.05073e-22	1.57633e-21	39.8469
ITGB4	1.08876	5.19341	10.0432	2.9456e-22	2.24587e-21	39.4889
OPCML	-1.05188	3.97155	-10.017	3.7162e-22	2.81583e-21	39.2591
LHX5	-1.05971	1.26496	-10.0078	4.02916e-22	3.04609e-21	39.1792
KCNC2	-1.08021	1.74412	-10.006	4.09344e-22	3.09338e-21	39.1635
ADGRB1	-1.1306	5.476	-9.89163	1.12007e-21	8.25296e-21	38.1685
ASIC4	-1.29101	5.05869	-9.89105	1.1258e-21	8.29289e-21	38.1635
AL671277.1	1.18761	3.29846	9.87913	1.24956e-21	9.18561e-21	38.0604
JCHAIN	1.03467	1.17606	9.87669	1.27654e-21	9.37499e-21	38.0393
KIFC1	1.09222	3.29975	9.8678	1.37981e-21	1.01057e-20	37.9624
LINC01532	-1.13641	2.43781	-9.85942	1.48475e-21	1.08595e-20	37.8899
TMEM179	-1.10075	3.82068	-9.85808	1.50219e-21	1.09781e-20	37.8784
COL22A1	1.07919	2.11166	9.83093	1.90399e-21	1.38186e-20	37.6441
CNTNAP4	-1.14955	3.25994	-9.83008	1.91815e-21	1.39157e-20	37.6368
RAB3A	-1.01849	5.65109	-9.81997	2.09489e-21	1.5157e-20	37.5497
SLPI	1.20947	4.26402	9.75641	3.64001e-21	2.59241e-20	37.0037
LINC00643	-1.03034	2.61217	-9.74395	4.05518e-21	2.87894e-20	36.897
SAPCD2	-1.01419	5.01467	-9.74001	4.19598e-21	2.97536e-20	36.8633
CRB2	1.01544	3.71157	9.70145	5.85711e-21	4.12981e-20	36.5337
IGHG1	1.38377	1.64732	9.7005	5.90501e-21	4.16249e-20	36.5257
AL355916.1	-1.27577	3.35207	-9.69985	5.93816e-21	4.18531e-20	36.5202
F5	-1.26091	2.09715	-9.66524	8.00396e-21	5.5987e-20	36.2252
DDN	-1.38666	3.43456	-9.59982	1.40396e-20	9.68934e-20	35.6701
CDK5R2	-1.138	4.01655	-9.54732	2.19951e-20	1.50253e-19	35.2266
RPL10P9	1.17798	3.88178	9.53964	2.34831e-20	1.60153e-19	35.1619
SPOCK3	-1.10026	4.12803	-9.53434	2.45703e-20	1.67419e-19	35.1172
SPON1	-1.07003	6.34384	-9.51488	2.8998e-20	1.96815e-19	34.9536
RBFOX3	-1.00239	1.86942	-9.50242	3.22426e-20	2.18038e-19	34.8489
RAMP3	1.01393	4.32667	9.49745	3.36345e-20	2.26993e-19	34.8071
EYA1	-1.04292	3.36991	-9.44928	5.06118e-20	3.37875e-19	34.4036
SDC4	1.12639	5.78783	9.4256	6.18374e-20	4.10773e-19	34.2057
TMEM151A	-1.01888	4.47142	-9.41397	6.82194e-20	4.52217e-19	34.1088
GDF10	-1.12329	2.43852	-9.33774	1.29599e-19	8.43989e-19	33.4751
SNAP25	-1.39252	6.75131	-9.30174	1.75235e-19	1.12981e-18	33.1773
PLP1	-1.16574	9.28876	-9.27843	2.12934e-19	1.36583e-18	32.985
NKAIN4	-1.01491	7.39536	-9.23874	2.96463e-19	1.88271e-18	32.6583
IGLV1-40	1.01594	0.94809	9.19958	4.10527e-19	2.58721e-18	32.337
SNCB	-1.36516	5.37194	-9.16681	5.3859e-19	3.37291e-18	32.069
C6orf15	1.02382	0.718324	9.15136	6.12004e-19	3.81974e-18	31.9429
PLPPR3	-1.01313	2.7657	-9.13066	7.26121e-19	4.51363e-18	31.7742
CNGA3	1.141	2.98589	9.06004	1.29807e-18	7.96023e-18	31.201
SLC12A5	-1.06826	2.93655	-9.04899	1.42113e-18	8.68413e-18	31.1116
PACSIN1	-1.46756	3.71974	-9.01805	1.83056e-18	1.11227e-17	30.8619
PHYHIP	-1.15869	4.913	-9.00732	1.99824e-18	1.21005e-17	30.7754
SYN2	-1.12732	4.2693	-8.94641	3.28141e-18	1.96252e-17	30.2861
CHD5	-1.0506	2.63996	-8.94124	3.42232e-18	2.0452e-17	30.2447
HBB	1.27913	7.63345	8.91012	4.40426e-18	2.61485e-17	29.9959
NXPH1	-1.04014	4.89325	-8.90688	4.52148e-18	2.68178e-17	29.97
TMEM130	-1.25026	3.95424	-8.90009	4.77681e-18	2.82853e-17	29.9158
TF	-1.02067	6.27804	-8.78973	1.16152e-17	6.72507e-17	29.0396
GABRA1	-1.23463	2.45407	-8.74961	1.60095e-17	9.20479e-17	28.7233
NEFM	-1.39962	3.0671	-8.73302	1.82743e-17	1.04722e-16	28.5928
VCAM1	1.05299	4.16109	8.71692	2.07752e-17	1.18826e-16	28.4664
VEPH1	-1.02687	2.16762	-8.63432	4.00017e-17	2.24913e-16	27.8206
HES5	-1.11165	3.83675	-8.615	4.65919e-17	2.60793e-16	27.6704
DCX	-1.05482	4.04703	-8.60542	5.02493e-17	2.80768e-16	27.5959
SPX	-1.07161	3.40157	-8.59397	5.49891e-17	3.06645e-16	27.5071
GABRB2	-1.00869	1.91845	-8.51437	1.02674e-16	5.63262e-16	26.8918
CACNG3	-1.114	2.12603	-8.49918	1.15604e-16	6.31612e-16	26.775
SYT13	-1.13909	2.98531	-8.49839	1.16322e-16	6.35274e-16	26.7689
VAT1L	-1.04445	5.16457	-8.44341	1.78449e-16	9.6389e-16	26.3473
PRKCG	-1.08824	2.62329	-8.39757	2.54535e-16	1.3624e-15	25.9976
NTSR2	-1.20789	4.79087	-8.33615	4.08658e-16	2.15947e-15	25.5313
SV2B	-1.05961	2.17861	-8.31886	4.66689e-16	2.45634e-15	25.4006
LINC00689	-1.31405	2.7681	-8.31677	4.74244e-16	2.4949e-15	25.3848
SLC6A17	-1.11263	2.9927	-8.25604	7.54698e-16	3.9291e-15	24.9274
AK5	-1.01754	3.58464	-8.21138	1.06023e-15	5.46991e-15	24.5928
LINC01602	-1.25166	1.24089	-8.15628	1.60927e-15	8.21725e-15	24.1821
SULT4A1	-1.20303	3.72504	-7.80878	2.12403e-14	1.01211e-13	21.6447
AL133465.1	-1.01014	2.7093	-7.80423	2.19565e-14	1.04531e-13	21.6121
CRLF1	-1.11142	3.93589	-7.77761	2.66518e-14	1.26169e-13	21.4216
SELL	-1.19061	5.01848	-7.75252	3.19791e-14	1.50421e-13	21.2425
HBA2	1.00345	6.0771	7.7279	3.82216e-14	1.78781e-13	21.0673
CALY	-1.0137	2.8427	-7.68668	5.14625e-14	2.38906e-13	20.7751
SYT1	-1.20176	4.53869	-7.68167	5.33549e-14	2.47498e-13	20.7396
CXCL14	1.21753	4.95123	7.66828	5.87477e-14	2.71599e-13	20.645
CARNS1	-1.12565	4.2126	-7.59387	1.0008e-13	4.55896e-13	20.1218
CREG2	-1.03649	2.55345	-7.57617	1.13528e-13	5.1567e-13	19.998
CAMK2A	-1.27835	4.3841	-7.54535	1.41323e-13	6.38138e-13	19.783
OPALIN	-1.22487	2.9127	-7.41783	3.47038e-13	1.52586e-12	18.9012
AC104051.2	-1.27455	2.07592	-7.39732	4.00493e-13	1.754e-12	18.7606
MOBP	-1.20829	4.20686	-7.37103	4.81028e-13	2.09764e-12	18.5809
SLC17A7	-1.34119	4.25048	-7.31975	6.86638e-13	2.96966e-12	18.2318
SST	-1.03243	3.91007	-7.05119	4.28067e-12	1.75726e-11	16.438
TPTEP1	-1.11705	2.39564	-6.76748	2.7814e-11	1.08114e-10	14.6062
VSNL1	-1.12509	4.3098	-6.40985	2.68384e-10	9.73795e-10	12.3915
STMN2	-1.08686	5.71568	-6.38913	3.05069e-10	1.10243e-09	12.2665
NEFL	-1.06099	4.04843	-5.7993	1.00993e-08	3.27046e-08	8.8592
