# Supplementary material for: HSPA6 is Correlated With the Malignant Progression and Immune Microenvironment of Gliomas
Source: Front Cell Dev Biol. 2022 Feb 23;10:833938. doi: 10.3389/fcell.2022.833938 (PMC8904718; doi:10.3389/fcell.2022.833938)
Supplement: Supplementary file 5 [file Table1.XLSX]

## Sheet: S3
Supplementary Table 1: Demographics and clinical information of glioma patients in the TCGA, CGGA and GSE16011 cohorts.
Variables	TCGA cohort		CGGA cohort		GSE16011 cohort
	Total(n=608)		Total(n=965)		Total(n=237)
OS Status
Alive	409		358		22
Dead	199		607		215
Gender
Female	259		397		79
Male	349		568		158
Age
>40	372		563		173
<=40	236		401		64
NA	0		1		0
Grade
II	222		269		20
III	240		321		77
IV	145		371		140
NA	1		4		0
IDH
Mutant	213		497		72
Wildtype	387		419		117
NA	8		49		48
1p19q
Codel	153		199		41
Non-codel	451		692		96
NA	4		74		100
