# Supplementary material for: HSPA6 is Correlated With the Malignant Progression and Immune Microenvironment of Gliomas
Source: Front Cell Dev Biol. 2022 Feb 23;10:833938. doi: 10.3389/fcell.2022.833938 (PMC8904718; doi:10.3389/fcell.2022.833938)
Supplement: Supplementary file 6 [file Table5.XLSX]

## Sheet: Supplementary Table 5
Supplementary Table 5: 1114 DEGs in the CGGA cohort
id	logFC	AveExpr	t	P.Value	adj.P.Val	B
HSPA6	2.22775	1.94891	38.9792	3.91365e-204	9.09727e-200	456.263
PLAUR	2.13577	3.01787	30.7382	2.54721e-147	2.9605e-143	325.943
ITGA5	1.82063	3.10171	30.2945	3.02741e-144	2.34574e-140	318.887
TNFRSF12A	2.75822	4.15586	30.2078	1.20685e-143	7.0133e-140	317.509
ANXA2	2.72517	5.91187	30.1225	4.70766e-143	2.18859e-139	316.153
HSPA7	2.36714	2.1685	29.9126	1.3371e-141	5.18013e-138	312.818
IFI30	2.51737	5.18249	29.7404	2.08028e-140	6.90801e-137	310.083
SERPINH1	2.21457	4.71146	29.5111	8.02076e-139	2.33053e-135	306.444
PLAU	2.29367	2.61284	29.1262	3.67364e-136	9.48819e-133	300.338
TAGLN2	2.21806	6.09876	29.0968	5.8588e-136	1.36188e-132	299.873
MIR4435-1HG	2.45314	3.8324	28.5784	2.22018e-132	4.69164e-129	291.662
CASP4	1.68106	2.93169	28.4327	2.24405e-131	4.34691e-128	289.357
IGFBP2	3.35776	6.11673	28.3361	1.03836e-130	1.85667e-127	287.83
CLIC1	2.18956	5.5456	28.2375	4.96581e-130	8.24502e-127	286.271
TIMP1	3.69153	6.43847	28.186	1.12198e-129	1.6872e-126	285.458
C1R	2.43148	5.95178	28.1839	1.16133e-129	1.6872e-126	285.424
SOCS3	2.61585	3.07474	28.1036	4.14212e-129	5.66374e-126	284.157
FCGR2A	1.77991	3.60907	27.6843	3.16978e-126	4.09342e-123	277.54
EMP3	2.8037	4.75046	27.5323	3.50388e-125	4.28672e-122	275.145
CD163	2.57667	3.34806	27.4763	8.4817e-125	9.85786e-122	274.264
SRPX2	1.90838	1.76837	27.2808	1.86004e-123	1.99857e-120	271.187
HSPG2	2.02507	3.5808	27.2797	1.89153e-123	1.99857e-120	271.17
S100A4	2.46939	4.02829	27.2505	3.00093e-123	3.0329e-120	270.71
CHI3L1	4.46394	6.16701	27.1885	7.98077e-123	7.72971e-120	269.736
SLC16A3	1.85349	3.95121	27.1616	1.2198e-122	1.13417e-119	269.313
VASP	1.26325	4.12641	27.1459	1.56233e-122	1.39678e-119	269.066
EMILIN2	1.7895	2.51681	27.1336	1.89611e-122	1.63241e-119	268.873
CSTA	1.53637	1.4182	27.0874	3.93214e-122	3.26438e-119	268.146
RUNX1	1.49821	2.04759	27.0783	4.53454e-122	3.63467e-119	268.004
GDF15	2.15258	2.21586	27.0633	5.7479e-122	4.45366e-119	267.768
COL4A2	2.62485	4.59047	26.917	5.76555e-121	4.32323e-118	265.47
PDLIM1	2.11494	3.16833	26.8933	8.36908e-121	6.07936e-118	265.099
ABCC3	2.31234	2.13083	26.8765	1.08987e-120	7.67698e-118	264.836
ANXA1	2.9098	4.91834	26.8726	1.15882e-120	7.92255e-118	264.775
PLK3	1.27019	3.21877	26.8549	1.53137e-120	1.01705e-117	264.497
PYGL	1.71678	3.30564	26.8505	1.64148e-120	1.05989e-117	264.428
BCL3	1.64012	2.79463	26.7652	6.29029e-120	3.95183e-117	263.089
SERPINE1	2.52552	2.80407	26.6055	7.74291e-119	4.73642e-116	260.587
SPOCD1	2.93171	3.26488	26.506	3.6975e-118	2.2038e-115	259.029
VIM	2.40723	8.82516	26.4194	1.44053e-117	8.37129e-115	257.674
C1RL	1.5757	2.71236	26.3693	3.16235e-117	1.7929e-114	256.891
ARID5A	1.32393	4.14926	26.2861	1.1668e-116	6.45766e-114	255.59
COL6A2	2.57222	4.53217	26.1265	1.42361e-115	7.6958e-113	253.097
FN1	2.24322	6.44241	26.0885	2.58104e-115	1.36355e-112	252.504
LINC00152	2.34382	3.83122	26.0396	5.55238e-115	2.86811e-112	251.74
TNFRSF1A	1.55374	4.9712	26.0255	6.91944e-115	3.49657e-112	251.521
DOK3	1.20059	2.78727	26.0205	7.48893e-115	3.70383e-112	251.442
FAM20A	1.70019	2.00077	25.8782	6.93631e-114	3.35905e-111	249.224
MRC2	1.9186	4.76854	25.8508	1.06391e-113	5.04705e-111	248.798
MSR1	1.84987	2.78342	25.8494	1.08737e-113	5.0552e-111	248.776
HMOX1	2.04944	4.45457	25.7587	4.48846e-113	2.04577e-110	247.363
CD248	1.97096	2.45617	25.7145	8.94606e-113	3.99906e-110	246.676
COL1A1	2.86028	3.33753	25.6347	3.11355e-112	1.36556e-109	245.433
MYO1G	1.30117	1.40577	25.5684	8.74943e-112	3.76631e-109	244.404
NNMT	3.12086	3.72969	25.5632	9.49439e-112	4.01267e-109	244.322
BACE2	1.27934	2.55964	25.5063	2.30588e-111	9.57146e-109	243.438
FCGR2B	1.92037	1.72106	25.4772	3.62885e-111	1.45436e-108	242.986
STEAP3	1.83835	2.44537	25.4468	5.82275e-111	2.29406e-108	242.515
C5AR1	1.54452	2.03996	25.4066	1.09005e-110	4.22304e-108	241.89
MAP2K3	1.14888	3.30143	25.3754	1.77031e-110	6.74605e-108	241.407
PPP1R15A	1.25421	4.15645	25.3688	1.96261e-110	7.35821e-108	241.304
METTL7B	2.43253	3.19636	25.3582	2.31679e-110	8.54823e-108	241.139
SYDE1	1.19039	3.14151	25.3076	5.08605e-110	1.84727e-107	240.355
LOXL2	1.81585	2.65935	25.1946	2.95161e-109	1.05554e-106	238.603
CCDC109B	1.78488	2.78094	25.1316	7.85491e-109	2.76648e-106	237.628
MS4A6A	2.18384	4.68424	25.1009	1.26511e-108	4.38917e-106	237.153
TUBA1C	1.89702	4.10856	25.0869	1.57239e-108	5.37501e-106	236.936
TNFAIP8	1.06172	1.36096	25.0713	2.00212e-108	6.67076e-106	236.695
TGFBI	2.37908	4.67213	25.0711	2.00883e-108	6.67076e-106	236.692
FOSL1	1.42074	1.49316	25.0604	2.37162e-108	7.76456e-106	236.526
MMP14	2.04074	4.59569	24.9452	1.41838e-107	4.5792e-105	234.744
SERPINA3	3.09308	6.4304	24.9436	1.45456e-107	4.63168e-105	234.719
SBNO2	1.22912	3.70798	24.8504	6.16131e-107	1.9354e-104	233.281
PLP2	2.05961	3.70391	24.8329	8.08432e-107	2.5056e-104	233.01
PLEKHA4	2.28554	4.69702	24.6896	7.43074e-106	2.27273e-103	230.799
SLC11A1	1.97891	3.35829	24.6637	1.10875e-105	3.34712e-103	230.401
CFI	2.03166	3.06376	24.6462	1.45373e-105	4.33231e-103	230.131
HK3	1.48142	1.83266	24.6335	1.77111e-105	5.21133e-103	229.934
ADM	1.99374	2.809	24.6083	2.61112e-105	7.58695e-103	229.547
PTRF	1.6285	4.19449	24.4672	2.30958e-104	6.62791e-102	227.375
ICAM1	1.69548	2.55181	24.4145	5.20635e-104	1.47587e-101	226.565
S100A11	2.36915	6.38618	24.3978	6.74069e-104	1.8878e-101	226.308
PLOD1	1.27362	5.02851	24.3664	1.09458e-103	3.029e-101	225.825
RAB42	1.2333	1.34242	24.3456	1.50758e-103	4.1228e-101	225.506
CLCF1	1.42469	1.31965	24.3424	1.58425e-103	4.28208e-101	225.456
PTPN7	1.0244	1.2654	24.3415	1.60507e-103	4.28848e-101	225.443
ECE1	1.18131	4.18306	24.3344	1.79268e-103	4.73532e-101	225.333
FAM20C	1.76506	5.12389	24.269	4.90384e-103	1.28078e-100	224.33
PLEK2	1.0314	0.942899	24.2322	8.64971e-103	2.23403e-100	223.765
TMEM255B	1.23249	2.23709	24.2235	9.88741e-103	2.52564e-100	223.631
TREM1	2.07229	1.65286	24.1922	1.60036e-102	4.04351e-100	223.152
ESM1	2.00952	1.65569	24.1893	1.673e-102	4.18159e-100	223.107
COL1A2	2.38657	4.08148	24.1754	2.07453e-102	5.13006e-100	222.893
COL4A1	2.62238	3.92425	24.15	3.06593e-102	7.50186e-100	222.504
FCGR3A	1.95173	4.8229	24.111	5.58634e-102	1.35265e-99	221.906
FES	1.04756	2.7284	24.099	6.71773e-102	1.60382e-99	221.722
MSN	1.82128	4.98718	24.0985	6.76166e-102	1.60382e-99	221.716
GPR65	1.15289	1.28242	24.096	7.02593e-102	1.64967e-99	221.677
IL4I1	1.42367	1.61326	24.089	7.82703e-102	1.81939e-99	221.57
CTSC	1.7655	4.41046	24.0878	7.97262e-102	1.83489e-99	221.552
LAMB1	1.79423	3.84142	24.0735	9.92814e-102	2.25276e-99	221.333
GPX8	1.49317	1.37512	24.0732	9.98212e-102	2.25276e-99	221.328
IFNGR2	1.05745	4.57924	24.0376	1.72486e-101	3.85523e-99	220.783
C1S	1.87724	4.74287	23.9986	3.13983e-101	6.95099e-99	220.186
ISG20	1.74009	2.88534	23.9911	3.52084e-101	7.72093e-99	220.072
LRRC25	1.15535	1.90695	23.9274	9.36124e-101	2.03366e-98	219.097
IRF1	1.30692	3.11259	23.9104	1.21625e-100	2.61775e-98	218.836
SP100	1.29757	3.38625	23.9091	1.23985e-100	2.64407e-98	218.817
FAM114A1	1.25098	2.60049	23.903	1.36231e-100	2.87881e-98	218.723
AC010441.1	1.54207	3.09868	23.8484	3.14663e-100	6.58949e-98	217.889
RNF135	1.15936	2.58526	23.8168	5.10189e-100	1.05887e-97	217.408
SP140L	1.07446	1.80244	23.7899	7.70402e-100	1.58478e-97	216.997
CD93	1.57504	2.28151	23.7854	8.26315e-100	1.68488e-97	216.927
DNAJB1	1.33994	5.72958	23.7795	9.03473e-100	1.82619e-97	216.838
SLC43A3	1.50023	3.01874	23.7361	1.75781e-99	3.52244e-97	216.175
SUSD2	1.16667	1.5838	23.7345	1.80197e-99	3.58006e-97	216.15
MVP	1.22766	4.88012	23.7055	2.80618e-99	5.52793e-97	215.709
C2	1.55104	3.05455	23.6928	3.4092e-99	6.6594e-97	215.515
COL5A1	1.91548	2.12529	23.6733	4.59459e-99	8.9001e-97	215.218
COL3A1	2.70632	3.20557	23.6677	5.008e-99	9.62074e-97	215.132
MYL12A	1.7997	5.6136	23.6595	5.67123e-99	1.08055e-96	215.008
ST14	1.33052	1.67299	23.6491	6.65592e-99	1.25786e-96	214.848
CHI3L2	3.22131	5.02644	23.636	8.12936e-99	1.52393e-96	214.649
GPNMB	2.29921	3.91624	23.6181	1.06805e-98	1.98615e-96	214.377
HSD3B7	1.04921	2.45775	23.6049	1.30745e-98	2.41203e-96	214.176
LAMC1	1.61514	3.20845	23.5901	1.63863e-98	2.9992e-96	213.951
GBP2	2.03331	3.79866	23.5853	1.7633e-98	3.20218e-96	213.878
TUBB6	1.58375	4.74633	23.5779	1.97532e-98	3.5594e-96	213.764
FCGR2C	1.85724	1.87928	23.5711	2.19088e-98	3.91747e-96	213.661
LOXL1	1.78046	2.37597	23.5639	2.44447e-98	4.33753e-96	213.552
CD14	1.90052	5.41262	23.5427	3.38043e-98	5.95289e-96	213.229
ACTN1	1.87492	4.6633	23.4945	7.06393e-98	1.23459e-95	212.495
RAC2	1.35226	2.24527	23.4758	9.38438e-98	1.62791e-95	212.212
SERPINB8	1.1252	2.16757	23.4638	1.1272e-97	1.94087e-95	212.029
MMP9	2.75759	2.1574	23.3834	3.84234e-97	6.51935e-95	210.807
CARD16	1.77666	3.3173	23.3395	7.50542e-97	1.25513e-94	210.14
SERPINA1	1.82283	3.43155	23.3281	8.9226e-97	1.48147e-94	209.968
HLX	1.09717	2.10564	23.2672	2.25551e-96	3.71839e-94	209.044
TGIF1	1.48322	3.58378	23.2265	4.18793e-96	6.83861e-94	208.427
OSMR	1.43381	2.07008	23.2262	4.20702e-96	6.83861e-94	208.422
SQRDL	1.25677	2.61103	23.2172	4.8266e-96	7.73754e-94	208.286
THBD	1.23647	1.29968	23.2166	4.87033e-96	7.75416e-94	208.277
SLAMF8	1.20703	1.42681	23.2145	5.03358e-96	7.95956e-94	208.244
ATF3	1.61008	3.28861	23.1864	7.70807e-96	1.21064e-93	207.819
APOBEC3G	1.1571	2.11099	23.1678	1.023e-95	1.59595e-93	207.537
DENND2D	1.26443	1.85872	23.1095	2.48091e-95	3.84458e-93	206.654
PRSS23	1.76069	3.55874	23.1077	2.54897e-95	3.9239e-93	206.627
CD276	1.23895	4.90689	23.105	2.65505e-95	4.06031e-93	206.587
LYZ	1.92194	2.71859	23.093	3.18961e-95	4.84591e-93	206.404
KIAA0040	1.27784	1.88378	23.0819	3.77266e-95	5.69451e-93	206.237
RGS16	1.55106	2.40276	23.0704	4.4951e-95	6.74119e-93	206.062
SIGLEC9	1.08616	1.69183	23.0685	4.62504e-95	6.89161e-93	206.034
TYMP	2.20136	4.77175	23.038	7.35119e-95	1.0884e-92	205.572
FCGBP	1.99027	2.83471	22.9509	2.75059e-94	4.04667e-92	204.257
CTSB	1.36211	7.92235	22.9447	3.02257e-94	4.41884e-92	204.163
EHD4	1.07795	2.54182	22.9391	3.29205e-94	4.78273e-92	204.078
SIGLEC7	1.09462	1.45271	22.9326	3.6315e-94	5.24311e-92	203.981
MAP3K7CL	1.31027	1.88473	22.9287	3.85268e-94	5.52811e-92	203.922
GBP1	1.79872	3.11504	22.9062	5.4203e-94	7.72975e-92	203.582
SERPING1	2.06178	5.22138	22.8892	7.01198e-94	9.87839e-92	203.325
SPON2	1.84381	3.20039	22.8781	8.28536e-94	1.1602e-91	203.159
ACTA2	1.77187	5.07966	22.8749	8.70073e-94	1.21107e-91	203.11
CTSZ	1.44295	6.16425	22.8639	1.02865e-93	1.42327e-91	202.943
EXOC3L2	1.01351	0.792467	22.8598	1.09344e-93	1.50396e-91	202.882
GADD45A	1.79767	5.00982	22.8478	1.31132e-93	1.79304e-91	202.701
CLEC5A	1.34568	1.03861	22.8458	1.35179e-93	1.83757e-91	202.671
LTBR	1.21808	3.11916	22.8252	1.84551e-93	2.49412e-91	202.361
VASN	1.64691	2.32393	22.805	2.50678e-93	3.36821e-91	202.056
ATF5	1.28251	3.62179	22.7751	3.93616e-93	5.25839e-91	201.606
TEAD4	1.39502	1.95942	22.7741	4.00121e-93	5.31475e-91	201.59
YBX3	1.48861	4.7865	22.7523	5.55954e-93	7.3427e-91	201.262
JUNB	1.69525	5.99329	22.75	5.75266e-93	7.55483e-91	201.228
PDIA5	1.22324	2.25857	22.7295	7.8492e-93	1.02503e-90	200.918
CD151	1.31805	6.47401	22.725	8.39524e-93	1.09021e-90	200.851
AC147651.4	1.02967	1.20526	22.7116	1.02893e-92	1.32875e-90	200.649
BCL2A1	1.57915	1.78456	22.6845	1.5494e-92	1.98982e-90	200.241
BATF	1.21694	1.36157	22.6386	3.09553e-92	3.9536e-90	199.551
CEBPD	1.78119	4.8202	22.6222	3.96453e-92	5.03582e-90	199.305
REEP4	1.03052	3.37342	22.6193	4.1427e-92	5.23353e-90	199.261
COLGALT1	1.03906	4.65695	22.618	4.22419e-92	5.30763e-90	199.242
IL4R	1.02101	2.78044	22.6048	5.15711e-92	6.44501e-90	199.043
ADAM12	1.33771	1.33193	22.5816	7.31193e-92	9.08908e-90	198.695
LGALS3BP	1.2063	6.65825	22.5691	8.82544e-92	1.09121e-89	198.507
SEMA3F	1.19775	1.78929	22.5462	1.24738e-91	1.52607e-89	198.163
FBLIM1	1.72083	2.64369	22.5386	1.39766e-91	1.69212e-89	198.049
ARPC1B	1.42646	5.80692	22.5022	2.41914e-91	2.91362e-89	197.503
CD58	1.36667	2.52453	22.4801	3.37466e-91	4.04351e-89	197.171
CLEC2B	1.25474	2.00347	22.4765	3.56007e-91	4.24378e-89	197.118
APOBEC3C	1.21031	2.26536	22.4679	4.05226e-91	4.80586e-89	196.989
RELB	1.15366	2.68448	22.4616	4.45916e-91	5.26159e-89	196.894
PDPN	2.39818	3.37398	22.4502	5.28996e-91	6.17044e-89	196.723
ARHGAP18	1.0005	1.79632	22.4499	5.31353e-91	6.17044e-89	196.719
ITPKC	1.04258	3.01238	22.4498	5.32448e-91	6.17044e-89	196.717
TM4SF1	1.528	3.54998	22.4497	5.33559e-91	6.17044e-89	196.715
RP11-61L23.2	1.27018	1.48002	22.4438	5.82911e-91	6.7078e-89	196.627
SOD2	1.92506	6.6289	22.4394	6.22957e-91	7.13331e-89	196.56
HLA-DRA	2.16803	6.30496	22.4129	9.28159e-91	1.0576e-88	196.163
IGFBP3	2.42999	4.29738	22.3527	2.29151e-90	2.58574e-88	195.263
ENG	1.34503	4.42937	22.3269	3.38035e-90	3.77483e-88	194.875
STC1	1.21641	0.920717	22.3267	3.3865e-90	3.77483e-88	194.874
PLBD1	1.00179	1.3219	22.3266	3.39401e-90	3.77483e-88	194.871
IKBIP	1.17039	2.41474	22.3224	3.61535e-90	4.00185e-88	194.808
LGALS3	2.04473	4.99253	22.2999	5.06478e-90	5.5587e-88	194.473
PLAT	1.87073	3.40625	22.2997	5.08508e-90	5.5587e-88	194.469
DOK2	1.11109	1.36975	22.2996	5.09358e-90	5.5587e-88	194.467
IQGAP1	1.2732	4.08848	22.2629	8.83463e-90	9.59631e-88	193.918
FAM26F	1.38278	2.29084	22.254	1.00867e-89	1.09054e-87	193.786
FERMT3	1.39398	3.66108	22.2447	1.15969e-89	1.248e-87	193.647
PHLDA2	1.54595	1.64251	22.2377	1.28817e-89	1.37988e-87	193.543
MYOF	1.20344	2.1404	22.2099	1.9537e-89	2.0832e-87	193.128
CD74	1.85988	9.16776	22.2078	2.01628e-89	2.14011e-87	193.096
TEAD3	1.07448	1.54224	22.1832	2.91847e-89	3.08363e-87	192.728
PLIN2	1.42998	3.57208	22.136	5.9194e-89	6.19804e-87	192.023
SERTAD3	1.10721	3.18461	22.0976	1.05091e-88	1.09545e-86	191.451
CD44	1.99293	5.1463	22.0789	1.39145e-88	1.44394e-86	191.172
ITGA3	1.34769	3.51045	22.0673	1.6534e-88	1.70815e-86	191
ANG	1.22979	1.83931	22.0629	1.76662e-88	1.81704e-86	190.934
LY96	1.66061	3.48419	22.0581	1.89864e-88	1.94422e-86	190.862
VEGFA	2.49767	5.57396	22.0429	2.38403e-88	2.43056e-86	190.635
CYR61	2.0827	4.05927	22.0127	3.74411e-88	3.80052e-86	190.185
CP	2.11303	2.88255	22.0012	4.44622e-88	4.49358e-86	190.014
PDIA4	1.22307	4.82855	22.0001	4.52093e-88	4.54931e-86	189.998
LEPRE1	1.04576	3.91505	21.9859	5.58544e-88	5.59627e-86	189.787
EMILIN1	1.73474	4.43174	21.931	1.26831e-87	1.26532e-85	188.97
ANGPT2	1.46275	2.00311	21.9302	1.28409e-87	1.27558e-85	188.958
BGN	1.9308	5.23509	21.9237	1.41385e-87	1.39851e-85	188.862
TAGLN	1.89574	6.15205	21.9036	1.90981e-87	1.88109e-85	188.562
BTBD19	1.14045	2.11014	21.8994	2.03304e-87	1.99401e-85	188.5
CD300A	1.17284	2.97017	21.8547	3.95995e-87	3.86761e-85	187.836
VMP1	1.27422	5.16197	21.8505	4.21561e-87	4.10008e-85	187.773
CXCR4	1.51732	3.61109	21.8367	5.17581e-87	5.01299e-85	187.569
MAFF	1.27418	2.69455	21.8132	7.34542e-87	7.08482e-85	187.22
HTRA3	1.34908	1.50196	21.8108	7.6201e-87	7.31939e-85	187.184
CD48	1.30182	1.61299	21.7829	1.15355e-86	1.10347e-84	186.77
MMP11	1.28888	1.5578	21.7552	1.74253e-86	1.64655e-84	186.359
RNASE2	1.45311	1.67179	21.7404	2.17292e-86	2.04492e-84	186.14
FPR3	1.20804	1.51187	21.7201	2.93578e-86	2.74065e-84	185.84
RAB32	1.42857	3.03315	21.699	4.01962e-86	3.73745e-84	185.527
PCOLCE	1.77305	4.3246	21.6798	5.34707e-86	4.9519e-84	185.242
SECTM1	1.26541	1.9639	21.6553	7.69711e-86	7.04407e-84	184.88
JUN	1.42162	6.1554	21.6522	8.05649e-86	7.34404e-84	184.834
NAMPT	1.8498	4.50906	21.6492	8.42574e-86	7.65064e-84	184.789
PIM1	1.06564	3.18409	21.6461	8.83067e-86	7.98711e-84	184.743
IL2RG	1.08693	1.67259	21.6348	1.04373e-85	9.40369e-84	184.576
NMI	1.16321	2.62	21.5999	1.75322e-85	1.5735e-83	184.059
CAV1	1.66618	3.31974	21.5803	2.34611e-85	2.09752e-83	183.769
HLA-DMA	1.68993	4.61542	21.5521	3.56476e-85	3.16271e-83	183.353
NCF4	1.22987	2.73595	21.5444	3.99447e-85	3.53047e-83	183.239
SERTAD1	1.06751	2.8071	21.5343	4.638e-85	4.08372e-83	183.09
SPAG4	1.24719	1.58475	21.5073	6.92192e-85	6.0717e-83	182.691
SHC1	1.21992	4.6315	21.5061	7.04924e-85	6.16013e-83	182.673
CCL5	1.49078	2.08343	21.4738	1.1379e-84	9.86954e-83	182.196
RBMS1	1.22273	2.77329	21.4486	1.65228e-84	1.42777e-82	181.825
FLNA	1.79783	7.26932	21.4372	1.9556e-84	1.68363e-82	181.657
DUSP5	1.21123	1.81832	21.4179	2.60213e-84	2.23198e-82	181.372
TMEM176B	1.75067	5.17937	21.3973	3.52664e-84	3.01385e-82	181.069
G0S2	1.83903	1.82533	21.3923	3.80023e-84	3.23576e-82	180.995
CCL2	2.36077	4.61729	21.3831	4.35421e-84	3.69393e-82	180.859
LAIR1	1.359	3.59255	21.3126	1.23465e-83	1.03608e-81	179.821
CD97	1.19548	3.10262	21.3052	1.37727e-83	1.15161e-81	179.712
ZFP36	1.81451	4.81945	21.3011	1.46362e-83	1.21942e-81	179.652
LTF	3.18458	2.7554	21.2923	1.66475e-83	1.38204e-81	179.523
FOSL2	1.39961	3.27712	21.2523	3.00685e-83	2.48734e-81	178.934
TNFAIP6	1.3701	1.44699	21.22	4.84282e-83	3.99189e-81	178.46
RP11-806H10.4	1.09384	0.962052	21.2093	5.67072e-83	4.64141e-81	178.302
PPP1R18	1.16223	4.8345	21.1256	1.94462e-82	1.56954e-80	177.075
CTHRC1	1.73106	2.24784	21.1203	2.10334e-82	1.69177e-80	176.997
CEBPB	1.38312	4.58969	21.1084	2.50715e-82	2.00961e-80	176.822
MMP19	1.44535	1.55753	21.0632	4.8705e-82	3.87722e-80	176.16
FSTL1	1.55559	4.12806	21.0502	5.90292e-82	4.68305e-80	175.969
MGP	2.33472	4.92646	21.0472	6.16842e-82	4.87704e-80	175.925
REPS2	-1.11764	2.23035	-21.0431	6.54934e-82	5.16065e-80	175.865
LUM	1.9386	2.31205	20.9674	1.99018e-81	1.55241e-79	174.758
MYD88	1.14338	2.9032	20.9649	2.06356e-81	1.59892e-79	174.722
TNFRSF14	1.2672	3.92794	20.9529	2.46356e-81	1.89621e-79	174.545
PTX3	1.83899	1.77813	20.941	2.93125e-81	2.24874e-79	174.372
LRRN4CL	1.17455	1.46761	20.9362	3.14766e-81	2.40682e-79	174.301
LGALS1	1.98627	8.70526	20.9221	3.87169e-81	2.95074e-79	174.095
MYH9	1.11969	4.95427	20.9116	4.51165e-81	3.42723e-79	173.943
LILRB3	1.02443	1.05402	20.8688	8.4526e-81	6.37924e-79	173.317
HLA-DPA1	1.94532	6.18648	20.8272	1.5536e-80	1.15748e-78	172.711
SAT1	1.49126	7.51847	20.8268	1.56252e-80	1.16041e-78	172.705
GADD45B	1.50361	5.27193	20.8172	1.7988e-80	1.33163e-78	172.565
COL5A2	1.67759	2.64206	20.8073	2.08012e-80	1.535e-78	172.42
APOL1	1.15281	2.4693	20.7962	2.44626e-80	1.7938e-78	172.259
FHOD1	1.03358	3.5653	20.7721	3.48255e-80	2.54566e-78	171.907
OLFML3	1.28112	4.23359	20.7613	4.07681e-80	2.9707e-78	171.75
FAM129A	1.13593	1.62004	20.753	4.60436e-80	3.34464e-78	171.629
ACTG2	1.55537	1.70647	20.7247	6.95663e-80	5.02195e-78	171.218
FHL3	1.0187	3.551	20.7218	7.26132e-80	5.22568e-78	171.175
BCL2L12	1.16687	2.82593	20.7184	7.62974e-80	5.47387e-78	171.126
CIITA	1.18953	2.10435	20.7114	8.4488e-80	6.04284e-78	171.024
S100A8	2.2659	3.62687	20.7063	9.10953e-80	6.4362e-78	170.949
C10orf10	1.44457	4.14913	20.7052	9.25665e-80	6.52033e-78	170.933
ZDHHC12	1.15505	3.18926	20.7041	9.40945e-80	6.60794e-78	170.917
TLR2	1.19105	1.93512	20.7016	9.74676e-80	6.8242e-78	170.882
P4HB	1.22185	7.44361	20.6659	1.64193e-79	1.14272e-77	170.362
AEBP1	2.18182	5.42384	20.6357	2.55196e-79	1.77075e-77	169.923
PLSCR1	1.43361	3.78663	20.6218	3.12514e-79	2.15561e-77	169.721
PPIC	1.24641	2.38558	20.6082	3.81225e-79	2.60635e-77	169.523
COL18A1	1.40019	4.87408	20.6034	4.0885e-79	2.78701e-77	169.453
TCIRG1	1.4123	4.39251	20.5746	6.22204e-79	4.22898e-77	169.035
CA9	1.86068	1.69092	20.5485	9.0873e-79	6.14053e-77	168.658
MS4A4A	1.46514	2.85252	20.5304	1.18292e-78	7.97014e-77	168.395
PLVAP	1.64756	3.20098	20.5245	1.28999e-78	8.66642e-77	168.309
OLFML2B	1.42254	2.59416	20.5206	1.36491e-78	9.14333e-77	168.253
SPRY1	1.56595	2.99114	20.4785	2.51756e-78	1.67202e-76	167.643
OSCAR	1.19503	2.00638	20.4578	3.40021e-78	2.25179e-76	167.344
TPM4	1.22677	6.1444	20.4469	3.98377e-78	2.62331e-76	167.186
HEXB	1.30144	5.2627	20.4364	4.63986e-78	3.03813e-76	167.034
FAM46A	1.02015	1.63404	20.4252	5.46449e-78	3.55804e-76	166.871
LEPREL1	1.1285	1.91864	20.422	5.72675e-78	3.70803e-76	166.824
S100A9	2.25548	4.27021	20.3693	1.22936e-77	7.93794e-76	166.063
ARAP3	1.23424	2.5871	20.3659	1.29129e-77	8.31469e-76	166.014
KDELR3	1.03239	1.19363	20.3583	1.44176e-77	9.25791e-76	165.905
IGFBP4	1.59051	4.77172	20.3331	2.07759e-77	1.32675e-75	165.541
LDHA	1.678	6.39274	20.2972	3.49618e-77	2.22654e-75	165.022
SEC24D	1.00138	2.12932	20.2968	3.51831e-77	2.23451e-75	165.016
LMNA	1.1763	5.99691	20.2942	3.65305e-77	2.31376e-75	164.979
CASP1	1.23273	3.28495	20.283	4.29669e-77	2.71404e-75	164.817
TGFB1I1	1.22286	3.62693	20.277	4.68364e-77	2.95044e-75	164.731
NOX4	1.07667	1.45216	20.2755	4.79127e-77	3.01008e-75	164.708
PLOD3	1.02335	5.38252	20.2521	6.72328e-77	4.20115e-75	164.371
EHD2	1.24227	3.80975	20.2404	7.96333e-77	4.96267e-75	164.202
ITGB1	1.3987	5.23081	20.2307	9.15955e-77	5.6777e-75	164.063
RBPMS	1.19153	2.86344	20.2257	9.8514e-77	6.09032e-75	163.99
NCF1	1.29809	2.55101	20.2103	1.23047e-76	7.58681e-75	163.769
MCAM	1.37576	4.49902	20.1895	1.66226e-76	1.01951e-74	163.469
ARHGDIB	1.51257	5.71532	20.1887	1.68115e-76	1.02838e-74	163.458
MARVELD1	1.11965	2.3059	20.165	2.36775e-76	1.44079e-74	163.117
KIAA0226L	1.16537	2.13202	20.1604	2.52912e-76	1.53497e-74	163.051
MTMR11	1.09451	2.7255	20.1442	3.19908e-76	1.93653e-74	162.817
LIF	1.43034	1.24562	20.1332	3.74774e-76	2.26276e-74	162.66
LOX	1.45098	1.42151	20.123	4.3415e-76	2.61446e-74	162.513
SOCS1	1.05676	1.51177	20.1191	4.5936e-76	2.75913e-74	162.457
ELFN2	-1.57075	2.75323	-20.1048	5.64387e-76	3.38123e-74	162.252
TRIP6	1.26665	5.05054	20.0817	7.87616e-76	4.70646e-74	161.92
SLC7A7	1.03995	2.69256	20.0406	1.42536e-75	8.40928e-74	161.329
GRN	1.1056	6.5449	20.0326	1.59985e-75	9.41482e-74	161.214
ZYX	1.41306	6.24902	20.031	1.6361e-75	9.60383e-74	161.192
MXRA5	1.0494	1.00553	20.0056	2.35817e-75	1.37728e-73	160.828
COL6A3	1.63703	1.481	20.0002	2.54904e-75	1.48503e-73	160.75
CD68	1.64719	5.2478	19.9838	3.23052e-75	1.87733e-73	160.514
ARL4C	1.32093	3.68841	19.9826	3.2834e-75	1.90331e-73	160.498
EPHA2	1.01185	1.66278	19.9585	4.64455e-75	2.68563e-73	160.153
ITGA1	1.01006	1.76164	19.9254	7.48178e-75	4.29417e-73	159.678
PARP9	1.14985	3.43628	19.9233	7.70171e-75	4.40951e-73	159.649
MYO1F	1.01511	3.47185	19.9199	8.09027e-75	4.6206e-73	159.6
SPP1	2.42601	8.11825	19.8712	1.62793e-74	9.22955e-73	158.903
TNFAIP3	1.12084	2.09207	19.8603	1.90446e-74	1.07711e-72	158.747
SLC1A5	1.18617	2.76621	19.8526	2.12775e-74	1.19468e-72	158.637
GZMA	1.10997	1.1949	19.8356	2.71475e-74	1.51693e-72	158.394
C1orf85	1.28224	4.61472	19.8177	3.50824e-74	1.94164e-72	158.139
IBSP	1.57583	1.04751	19.8164	3.57473e-74	1.97374e-72	158.12
NLRC5	1.13075	3.30558	19.8137	3.71848e-74	2.04825e-72	158.081
POSTN	2.35869	1.7143	19.806	4.1523e-74	2.2818e-72	157.971
NCF1C	1.04821	1.61029	19.7903	5.19454e-74	2.84781e-72	157.748
HCLS1	1.21029	4.20948	19.7877	5.39389e-74	2.95014e-72	157.71
PTPRT	-1.1398	1.41737	-19.7774	6.25385e-74	3.41246e-72	157.563
ADAMTSL4	1.07242	1.53256	19.7437	1.01274e-73	5.48743e-72	157.083
RDH10	1.44152	2.78092	19.7147	1.53507e-73	8.24078e-72	156.669
C8orf4	1.62227	2.93418	19.7087	1.67251e-73	8.93735e-72	156.583
IGFBP7	1.43004	7.96587	19.7057	1.74413e-73	9.29871e-72	156.541
APOL4	1.32451	1.79043	19.7044	1.77675e-73	9.45091e-72	156.523
PLA2G2A	2.36672	1.48203	19.6501	3.86042e-73	2.03482e-71	155.75
CLEC7A	1.10564	2.25153	19.6479	3.98346e-73	2.09492e-71	155.719
EMP1	1.72561	4.67911	19.6396	4.48516e-73	2.35345e-71	155.601
RAB34	1.56722	4.1527	19.6281	5.28766e-73	2.76206e-71	155.437
MYL9	1.6176	4.434	19.6266	5.4044e-73	2.81671e-71	155.415
SERPINB1	1.12581	2.92503	19.5866	9.5681e-73	4.96452e-71	154.846
TNC	1.8893	4.72691	19.5452	1.72432e-72	8.88734e-71	154.26
CD4	1.08252	3.73919	19.5216	2.41401e-72	1.23598e-70	153.925
C1QA	1.56401	7.18696	19.5114	2.79088e-72	1.42267e-70	153.78
TAPSAR1	1.10687	3.15978	19.5078	2.9413e-72	1.49607e-70	153.728
SPATS2L	1.03473	4.69176	19.502	3.19127e-72	1.61967e-70	153.647
MIR22HG	1.05001	2.77172	19.4699	5.03834e-72	2.53498e-70	153.192
SFRP4	1.58533	2.58517	19.4589	5.89619e-72	2.95382e-70	153.035
ALOX5AP	1.77264	4.17246	19.4502	6.66759e-72	3.3188e-70	152.913
CD63	1.50021	9.23584	19.4418	7.51567e-72	3.72498e-70	152.793
IL1RN	1.15369	1.0126	19.4376	7.97692e-72	3.94518e-70	152.734
COL6A1	1.36209	6.30177	19.4369	8.05573e-72	3.9757e-70	152.724
IQGAP2	1.2254	2.09272	19.4357	8.2022e-72	4.03941e-70	152.706
TNFAIP2	1.44136	4.09472	19.4087	1.20237e-71	5.884e-70	152.326
PROS1	1.22419	3.08244	19.4073	1.22796e-71	5.99663e-70	152.305
RNASE4	1.15087	2.25076	19.3909	1.54884e-71	7.53196e-70	152.073
MAN1C1	1.57732	3.91415	19.389	1.59086e-71	7.72016e-70	152.047
LCP2	1.15887	3.18134	19.3811	1.78029e-71	8.58567e-70	151.935
LRRC32	1.2733	2.37732	19.3769	1.89062e-71	9.09884e-70	151.875
C15orf48	1.09624	0.932776	19.3745	1.95662e-71	9.39703e-70	151.841
FKBP9	1.27885	4.12054	19.36	2.40314e-71	1.15177e-69	151.636
RHOC	1.19689	7.55946	19.3584	2.45859e-71	1.17592e-69	151.613
EVA1B	1.40837	4.83543	19.312	4.74753e-71	2.2614e-69	150.958
CMTM3	1.1331	4.90774	19.2998	5.64343e-71	2.68265e-69	150.786
ANPEP	1.08808	1.50587	19.2963	5.9238e-71	2.81018e-69	150.737
CXCL10	1.44407	1.45871	19.2954	6.00487e-71	2.84283e-69	150.724
PRKCDBP	1.33268	2.91299	19.28	7.4713e-71	3.52273e-69	150.506
CALD1	1.3393	4.82167	19.2497	1.14714e-70	5.39783e-69	150.079
ALOX5	1.41345	3.35029	19.2474	1.185e-70	5.56474e-69	150.047
TYROBP	1.6082	7.06827	19.243	1.26111e-70	5.91017e-69	149.985
DDB2	1.06914	2.81265	19.238	1.35232e-70	6.32488e-69	149.915
CAPG	1.77499	5.95956	19.1891	2.70269e-70	1.25648e-68	149.226
PLOD2	1.30108	3.56989	19.1768	3.21502e-70	1.49168e-68	149.053
GJC1	1.05408	2.01284	19.1696	3.55594e-70	1.64657e-68	148.953
HLA-DMB	1.43307	4.33845	19.1523	4.5447e-70	2.10023e-68	148.708
ANXA5	1.47767	6.86463	19.1336	5.91135e-70	2.72638e-68	148.446
IGKC	2.86176	3.5224	19.1329	5.97827e-70	2.75178e-68	148.435
FBP1	1.0409	1.72775	19.1273	6.46271e-70	2.96889e-68	148.358
S1PR3	1.33734	2.71466	19.1255	6.62764e-70	3.03865e-68	148.333
IFITM3	1.91491	7.43842	19.1223	6.93591e-70	3.17373e-68	148.287
IER5L	1.22819	3.7243	19.1204	7.13099e-70	3.25658e-68	148.26
HLA-B	1.74936	7.62034	19.0751	1.349e-69	6.12449e-68	147.625
IGHG1	2.83322	2.86147	19.0697	1.45727e-69	6.60315e-68	147.548
NRP1	1.18378	3.30206	19.0671	1.51188e-69	6.83729e-68	147.511
RFTN1	1.1209	3.51026	19.058	1.71803e-69	7.73947e-68	147.384
SPRY4	1.46109	2.34037	19.0494	1.93865e-69	8.68285e-68	147.264
IGHA1	2.33456	2.10743	19.0381	2.2736e-69	1.01634e-67	147.105
IGLC3	2.45414	2.17858	19.0056	3.59313e-69	1.59394e-67	146.649
PLEK	1.10241	2.35843	19.0027	3.74212e-69	1.65687e-67	146.609
OSM	1.28438	1.34574	19.0021	3.77236e-69	1.66708e-67	146.601
KCNIP3	-1.49102	4.31572	-18.9986	3.96225e-69	1.74768e-67	146.552
S100A10	2.18921	6.49846	18.9981	3.989e-69	1.75614e-67	146.545
FAS	1.06021	2.03925	18.997	4.0535e-69	1.78117e-67	146.529
CPVL	1.40245	4.06086	18.9949	4.17585e-69	1.83146e-67	146.5
IGHG2	2.32395	1.91231	18.994	4.22917e-69	1.85136e-67	146.487
FCER1G	1.83451	5.5482	18.9826	4.9662e-69	2.16991e-67	146.327
JPH3	-1.82346	3.36202	-18.9582	6.99739e-69	3.02894e-67	145.986
EN1	1.29669	1.12482	18.9542	7.39895e-69	3.19681e-67	145.93
STAB1	1.57229	5.07903	18.9441	8.52059e-69	3.6678e-67	145.789
HSPA5	1.17772	6.09439	18.9285	1.06174e-68	4.55351e-67	145.57
SERPINA5	1.1527	1.04091	18.907	1.43591e-68	6.10195e-67	145.27
TRIP10	1.05333	3.67204	18.8856	1.93825e-68	8.20667e-67	144.971
C1QC	1.53325	7.06799	18.8848	1.95841e-68	8.27694e-67	144.961
BCAT1	1.31355	2.34331	18.8808	2.07273e-68	8.74419e-67	144.904
IL8	1.8589	1.58315	18.8703	2.40221e-68	1.01158e-66	144.757
P4HA2	1.07908	2.81127	18.867	2.51517e-68	1.05533e-66	144.712
TUB	-1.1811	3.53332	-18.8343	3.9755e-68	1.65908e-66	144.256
PARVG	1.16782	3.53485	18.8323	4.08995e-68	1.70378e-66	144.227
VAMP8	1.50142	4.74126	18.8321	4.10478e-68	1.7069e-66	144.224
GLA	1.05835	3.8957	18.8301	4.21919e-68	1.75134e-66	144.196
HAMP	1.85406	3.21397	18.8264	4.44191e-68	1.8405e-66	144.145
HLA-DOA	1.23687	2.32175	18.7886	7.5432e-68	3.09791e-66	143.618
EGR1	1.92128	4.99486	18.774	9.24961e-68	3.79202e-66	143.415
TAP1	1.08914	4.51435	18.7482	1.32772e-67	5.42406e-66	143.055
SPHKAP	-1.03383	1.10889	-18.7373	1.54455e-67	6.26582e-66	142.904
ADAMTS1	1.17038	2.28367	18.7346	1.6042e-67	6.49647e-66	142.867
HOXB2	1.35978	1.36522	18.7301	1.70976e-67	6.91187e-66	142.803
NCF1B	1.0401	1.82342	18.7073	2.34889e-67	9.39758e-66	142.487
PDLIM7	1.30567	5.38649	18.6994	2.62209e-67	1.04726e-65	142.377
VKORC1	1.08734	5.78583	18.679	3.48915e-67	1.38405e-65	142.093
C1QB	1.60886	7.23882	18.6647	4.25649e-67	1.68556e-65	141.895
WWTR1	1.37989	3.6419	18.664	4.29653e-67	1.69852e-65	141.886
FBLN5	1.42715	3.04583	18.6611	4.47772e-67	1.76714e-65	141.844
PFN1	1.22492	8.15914	18.6506	5.18532e-67	2.04293e-65	141.698
FABP5	2.1877	5.10056	18.6358	6.37238e-67	2.50213e-65	141.493
RP11-290F20.3	1.09123	0.968397	18.6189	8.06293e-67	3.16059e-65	141.259
RCAN1	1.3676	5.35514	18.6097	9.16613e-67	3.57494e-65	141.131
FILIP1L	1.13691	2.27114	18.5977	1.0837e-66	4.21954e-65	140.964
HOTAIRM1	1.70433	2.06364	18.5929	1.15845e-66	4.49553e-65	140.898
NRXN1	-1.42981	3.72732	-18.5886	1.22839e-66	4.759e-65	140.84
THEMIS2	1.11469	3.48648	18.5387	2.46159e-66	9.52075e-65	140.148
GNG12	1.35494	3.07321	18.5346	2.60665e-66	1.00651e-64	140.091
PDLIM4	1.87347	3.37532	18.5342	2.62043e-66	1.01015e-64	140.085
RGS3	1.01504	3.86581	18.531	2.73791e-66	1.05369e-64	140.042
AK2	1.00642	5.51178	18.5301	2.77392e-66	1.06578e-64	140.029
DIRAS3	1.34861	2.23207	18.5249	2.98293e-66	1.14419e-64	139.956
AGAP2-AS1	1.39024	1.90471	18.5209	3.15123e-66	1.20478e-64	139.902
HILPDA	1.19368	3.35653	18.5156	3.39289e-66	1.29291e-64	139.828
HLA-F	1.31646	5.17093	18.4565	7.71029e-66	2.92852e-64	139.011
CALU	1.298	4.62589	18.4561	7.74451e-66	2.93672e-64	139.006
HLA-DPB1	1.82568	4.87313	18.454	7.9754e-66	3.01444e-64	138.977
GLIPR1	1.11807	2.53492	18.4184	1.30675e-65	4.89927e-64	138.485
CMTM7	1.03616	2.37275	18.4141	1.3879e-65	5.19511e-64	138.425
EFEMP2	1.52732	4.83097	18.4124	1.42054e-65	5.30875e-64	138.402
PSMB9	1.43385	5.13678	18.367	2.6624e-65	9.8704e-64	137.777
AGTRAP	1.19902	4.8087	18.3227	4.9125e-65	1.80682e-63	137.167
CD52	1.50414	2.87455	18.3129	5.62372e-65	2.05863e-63	137.032
FMOD	1.45183	1.75794	18.303	6.45439e-65	2.35529e-63	136.895
KANK2	1.03484	3.99446	18.2995	6.76628e-65	2.45753e-63	136.848
SAA1	2.30909	1.45299	18.2958	7.1285e-65	2.58506e-63	136.796
PODNL1	1.19357	1.54493	18.2528	1.2894e-64	4.66127e-63	136.206
SPI1	1.48534	4.95816	18.2516	1.31078e-64	4.73122e-63	136.19
HCK	1.0149	2.90151	18.2275	1.82927e-64	6.58227e-63	135.858
LXN	1.10408	2.03034	18.2125	2.24961e-64	8.04496e-63	135.652
GEM	1.36424	2.89564	18.2049	2.49599e-64	8.89868e-63	135.549
SDC1	1.21031	1.77102	18.202	2.59674e-64	9.22954e-63	135.509
ST6GAL2	-1.23834	2.11266	-18.1996	2.68573e-64	9.50226e-63	135.476
LPAR6	1.17776	3.4387	18.1993	2.69636e-64	9.52536e-63	135.472
REXO2	1.07505	4.59492	18.1814	3.44924e-64	1.21298e-62	135.227
PSRC1	1.27661	5.07748	18.1768	3.67749e-64	1.2874e-62	135.163
S100A3	1.38719	1.9009	18.1723	3.90804e-64	1.36605e-62	135.102
F13A1	1.66984	2.16392	18.1608	4.58242e-64	1.59458e-62	134.944
SYNC	1.0057	2.21982	18.1528	5.11373e-64	1.77416e-62	134.834
COL8A1	1.43097	1.28409	18.1433	5.82582e-64	2.0152e-62	134.705
PTPN6	1.2035	4.10511	18.1335	6.66501e-64	2.29864e-62	134.571
THBS1	1.43474	1.90452	18.1326	6.75646e-64	2.32673e-62	134.557
IL1R1	1.02591	1.56989	18.1323	6.77852e-64	2.33087e-62	134.554
MMD2	-1.45146	2.63033	-18.1169	8.37708e-64	2.86782e-62	134.343
CLEC18B	1.26823	2.31668	18.0971	1.09913e-63	3.75723e-62	134.073
MIR24-2	1.01289	2.25695	18.0954	1.12529e-63	3.84104e-62	134.049
CAPN5	1.15672	3.96354	18.0637	1.73843e-63	5.90786e-62	133.616
CFH	1.16591	2.31094	18.051	2.07163e-63	7.02993e-62	133.442
FUCA2	1.11452	3.45668	18.0487	2.13674e-63	7.24032e-62	133.411
NEK6	1.04275	4.2543	18.0473	2.17852e-63	7.36043e-62	133.392
FCGRT	1.17565	6.3832	18.0315	2.7048e-63	9.0857e-62	133.176
ACP5	1.35989	2.19994	18.0284	2.82118e-63	9.44932e-62	133.134
CTSL	1.25367	5.94862	18.0203	3.15613e-63	1.05408e-61	133.023
IGFBP5	1.66637	5.19363	18.0002	4.1558e-63	1.38596e-61	132.749
MMP2	1.27573	4.01263	17.9845	5.15227e-63	1.71337e-61	132.535
MXRA8	1.08096	4.80415	17.9809	5.40788e-63	1.7958e-61	132.486
TMEM176A	1.58361	4.36608	17.9771	5.69793e-63	1.88942e-61	132.434
FTL	1.58169	10.636	17.964	6.82125e-63	2.25869e-61	132.255
PVRL2	1.23061	5.02235	17.9452	8.81639e-63	2.90691e-61	132
SVOP	-1.81937	2.32856	-17.9401	9.45458e-63	3.11291e-61	131.93
RRAS	1.27099	4.45216	17.8992	1.65288e-62	5.39624e-61	131.374
DUSP6	1.32625	3.78922	17.8988	1.66217e-62	5.41896e-61	131.369
SHANK2	-1.13745	1.77287	-17.8967	1.71095e-62	5.57017e-61	131.34
AC093673.5	1.13517	2.94126	17.893	1.79948e-62	5.8502e-61	131.29
ARPP21	-1.41761	3.42891	-17.8899	1.87749e-62	6.09529e-61	131.247
ITGB2	1.37979	5.16179	17.8594	2.84775e-62	9.14308e-61	130.833
CYBA	1.61988	7.02104	17.858	2.90309e-62	9.3079e-61	130.813
IGLC1	2.25559	1.97216	17.8567	2.95526e-62	9.46214e-61	130.796
SOD3	1.68187	3.56668	17.8553	3.01066e-62	9.62623e-61	130.777
HSPB1	1.92965	7.81659	17.8536	3.07964e-62	9.83326e-61	130.755
TMBIM1	1.16583	4.75523	17.8511	3.18992e-62	1.01575e-60	130.72
LAP3	1.09813	5.59028	17.797	6.6633e-62	2.10446e-60	129.986
FLNC	1.50242	2.61982	17.7919	7.14734e-62	2.25427e-60	129.916
TGFB2	1.43517	2.55774	17.7732	9.21852e-62	2.89574e-60	129.663
HOXB3	1.48163	1.35163	17.7658	1.01926e-61	3.18879e-60	129.563
HSPA1B	1.4575	5.92699	17.7617	1.07684e-61	3.36439e-60	129.508
ARHGAP9	1.00577	2.94268	17.7244	1.78905e-61	5.55968e-60	129.003
CCR1	1.04386	2.13073	17.7225	1.83647e-61	5.69942e-60	128.977
IL6	1.1788	0.999315	17.7195	1.91196e-61	5.92579e-60	128.937
CDR1	-1.62203	2.79166	-17.7193	1.91675e-61	5.93273e-60	128.934
CNN2	1.22167	3.14844	17.7131	2.08504e-61	6.44504e-60	128.851
FKBP10	1.27125	5.75148	17.7113	2.13718e-61	6.59743e-60	128.826
COL12A1	1.00912	1.59485	17.6995	2.50954e-61	7.72639e-60	128.666
NGFR	1.45842	2.5733	17.6873	2.96186e-61	9.09491e-60	128.501
NPC2	1.54836	6.67361	17.6576	4.42909e-61	1.34581e-59	128.101
C1orf54	1.20955	4.27737	17.6502	4.89585e-61	1.48376e-59	128.001
NFKBIZ	1.02379	1.82973	17.642	5.47278e-61	1.65214e-59	127.89
IER2	1.15873	5.32702	17.6406	5.58151e-61	1.68278e-59	127.87
LAMA4	1.16481	4.0663	17.6256	6.84085e-61	2.05712e-59	127.668
NDUFA4L2	1.43017	5.20691	17.6213	7.24275e-61	2.17236e-59	127.611
FOS	1.62525	6.10305	17.6176	7.61566e-61	2.27833e-59	127.561
CLEC18A	1.06672	2.03379	17.6143	7.96675e-61	2.3803e-59	127.516
KRT7	1.05072	1.12775	17.5918	1.08118e-60	3.21794e-59	127.212
SPHK1	1.19188	3.06714	17.5837	1.20562e-60	3.57457e-59	127.104
METRNL	1.13439	4.40181	17.575	1.35715e-60	4.0136e-59	126.986
PLXND1	1.35008	5.65218	17.5716	1.42087e-60	4.19671e-59	126.94
MYO1B	1.15851	2.85613	17.5499	1.90508e-60	5.59138e-59	126.648
KCNE4	1.15699	1.90141	17.5388	2.21405e-60	6.48999e-59	126.499
HK2	1.06477	2.31871	17.5372	2.26097e-60	6.61918e-59	126.478
ANGPTL4	1.49175	3.47888	17.5317	2.43629e-60	7.12348e-59	126.404
AC005789.11	1.00509	2.08908	17.5258	2.63806e-60	7.70374e-59	126.324
CHPF	1.03313	5.60673	17.4927	4.12529e-60	1.19418e-58	125.879
CPLX2	-2.30994	4.11156	-17.4794	4.93371e-60	1.42288e-58	125.701
IGLC2	2.04335	1.71152	17.4792	4.95052e-60	1.42596e-58	125.698
GABRB3	-1.40248	2.53737	-17.4727	5.39971e-60	1.55342e-58	125.611
SCN3B	-1.54746	2.90018	-17.4609	6.3355e-60	1.81142e-58	125.452
TK1	1.23143	2.65611	17.4602	6.39078e-60	1.82498e-58	125.444
CTSD	1.20598	7.98523	17.4393	8.47675e-60	2.41177e-58	125.162
TMSB4X	1.64995	11.1442	17.4314	9.41917e-60	2.67337e-58	125.058
HLA-A	1.41739	7.76818	17.4286	9.79001e-60	2.76848e-58	125.019
NSG2	-2.10407	4.64323	-17.4267	1.00411e-59	2.8326e-58	124.994
SMS	1.05583	4.89342	17.4151	1.17397e-59	3.30376e-58	124.838
RP5-1119A7.17	-1.4923	1.85459	-17.4037	1.36925e-59	3.84863e-58	124.685
OCIAD2	1.82991	4.01367	17.3587	2.50592e-59	7.00965e-58	124.084
KDELR1	1.13107	5.43831	17.3213	4.13981e-59	1.14423e-57	123.584
GPSM3	1.13487	3.65901	17.3186	4.29726e-59	1.18634e-57	123.547
DPYD	1.0967	2.00427	17.3098	4.8361e-59	1.33351e-57	123.429
S100A6	1.86495	8.15408	17.2894	6.35252e-59	1.74133e-57	123.158
UCP2	1.30911	4.49188	17.2852	6.7231e-59	1.83857e-57	123.101
CHST2	1.0984	3.54199	17.2833	6.89747e-59	1.88404e-57	123.076
ETNPPL	-2.10652	3.78879	-17.2824	6.98281e-59	1.90511e-57	123.064
CDHR1	-1.30868	2.54136	-17.2624	9.12141e-59	2.48275e-57	122.798
CD3D	1.02024	1.18465	17.2514	1.05805e-58	2.87653e-57	122.65
GNG5	1.58068	5.64245	17.2483	1.1023e-58	2.99333e-57	122.609
PSMB8	1.21454	5.30292	17.235	1.31766e-58	3.55738e-57	122.431
MS4A7	1.21122	3.38009	17.2059	1.94324e-58	5.22807e-57	122.045
SLC47A2	1.35896	1.50068	17.1978	2.16608e-58	5.80744e-57	121.937
UNC93B1	1.13602	4.01463	17.1959	2.2223e-58	5.95132e-57	121.911
ABRACL	1.1204	3.06523	17.1869	2.50729e-58	6.6914e-57	121.791
SNAP91	-1.52499	3.35953	-17.1725	3.03708e-58	8.09598e-57	121.6
GPX7	1.00088	3.08233	17.1607	3.55915e-58	9.44435e-57	121.442
TACC3	1.31117	3.53181	17.1451	4.3792e-58	1.15675e-56	121.236
RP11-143K11.1	-1.29531	2.03343	-17.141	4.63055e-58	1.22176e-56	121.181
UPP1	1.43614	4.49375	17.1278	5.52312e-58	1.45068e-56	121.005
GLRX	1.19925	4.5623	17.1273	5.55618e-58	1.45771e-56	120.999
IGF2BP2	1.14194	1.1135	17.1202	6.11215e-58	1.59997e-56	120.904
IL13RA2	1.5441	1.73872	17.1155	6.50324e-58	1.69851e-56	120.843
DLGAP1	-1.2434	3.41286	-17.1024	7.74612e-58	2.02086e-56	120.668
APLN	1.37355	4.49156	17.0866	9.55705e-58	2.48494e-56	120.459
CFD	1.43278	2.79099	17.0823	1.01176e-57	2.62481e-56	120.403
CA3	1.40173	1.5222	17.0716	1.16783e-57	3.01626e-56	120.26
TGFB1	1.1052	4.43227	17.0675	1.23369e-57	3.1828e-56	120.205
FPR1	1.23009	2.71252	17.0521	1.51276e-57	3.88553e-56	120.002
KDELR2	1.10632	4.99091	17.036	1.87537e-57	4.80629e-56	119.788
FGFRL1	1.05142	3.25457	17.0351	1.89842e-57	4.86e-56	119.776
SRGN	1.46657	4.87906	17.029	2.05794e-57	5.26257e-56	119.696
SLC8A2	-1.37071	2.10829	-17.0169	2.41699e-57	6.17395e-56	119.536
UBD	1.31219	1.68531	17.013	2.54708e-57	6.49911e-56	119.484
MIR210HG	1.08725	2.44326	17.012	2.58109e-57	6.57867e-56	119.471
SNHG18	1.08928	1.57329	16.9927	3.33253e-57	8.46609e-56	119.216
IFI16	1.32516	4.87754	16.9904	3.43944e-57	8.72814e-56	119.185
WEE1	1.19212	2.70573	16.9743	4.25495e-57	1.07859e-55	118.973
TNR	-1.75382	3.55285	-16.9721	4.38274e-57	1.10856e-55	118.944
SLC22A18	1.04792	2.71854	16.97	4.50719e-57	1.1388e-55	118.916
CDKN1A	1.28474	5.01886	16.9592	5.20594e-57	1.31392e-55	118.772
SLC15A3	1.33484	4.68764	16.944	6.36641e-57	1.59641e-55	118.572
PLS3	1.10381	4.16643	16.8737	1.61592e-56	4.00448e-55	117.645
DGKB	-1.05773	2.00104	-16.8329	2.76891e-56	6.81814e-55	117.109
CSMD3	-1.02519	1.44546	-16.8282	2.94859e-56	7.2529e-55	117.046
FXYD5	1.68552	5.01811	16.8035	4.08317e-56	9.96989e-55	116.722
IRF7	1.06685	3.93163	16.7991	4.33216e-56	1.05557e-54	116.664
ZFP36L2	1.11383	4.92049	16.7954	4.54681e-56	1.10589e-54	116.615
SSTR2	-1.0944	1.9362	-16.7903	4.86199e-56	1.17849e-54	116.549
ZMYM6NB	1.04689	3.25548	16.785	5.21342e-56	1.26104e-54	116.479
AC062021.1	-1.73156	1.6229	-16.7809	5.50557e-56	1.33032e-54	116.425
CTSS	1.23558	3.7169	16.7771	5.79011e-56	1.39762e-54	116.375
GBP3	1.12365	2.75594	16.7735	6.07299e-56	1.46438e-54	116.327
BTN3A2	1.01612	3.80035	16.7733	6.08283e-56	1.46524e-54	116.326
COTL1	1.15634	6.25568	16.7562	7.62446e-56	1.83279e-54	116.101
RASL10A	-1.81521	4.63554	-16.7457	8.75289e-56	2.09538e-54	115.964
ARPC5	1.11006	5.62304	16.7221	1.19415e-55	2.84406e-54	115.655
MGST2	1.03718	4.02948	16.7188	1.2479e-55	2.96601e-54	115.611
RCN3	1.40221	3.90317	16.7109	1.38403e-55	3.28618e-54	115.508
C1orf162	1.22961	3.34498	16.7085	1.4283e-55	3.38439e-54	115.476
RHOJ	1.00263	2.75298	16.707	1.45828e-55	3.45192e-54	115.456
CDK2	1.19081	3.1827	16.6909	1.80058e-55	4.24487e-54	115.246
IGHA2	1.43699	1.07146	16.676	2.19072e-55	5.15941e-54	115.051
PTGES3P1	1.05083	1.55317	16.6672	2.46025e-55	5.77663e-54	114.935
PDE2A	-1.39097	3.878	-16.6298	4.01867e-55	9.3695e-54	114.447
CHRNA9	1.03732	0.814077	16.6279	4.12017e-55	9.59652e-54	114.422
MFAP2	1.42907	1.97799	16.6248	4.29427e-55	9.99203e-54	114.381
C21orf62	1.33684	2.36391	16.6108	5.15782e-55	1.19535e-53	114.199
LAMC3	1.23362	2.85217	16.6093	5.26155e-55	1.21817e-53	114.179
IL32	1.55822	5.01956	16.5981	6.09533e-55	1.40841e-53	114.032
TCEA3	1.08331	2.26842	16.5839	7.33591e-55	1.68501e-53	113.848
BST2	1.34202	5.78268	16.5552	1.06866e-54	2.43778e-53	113.474
IER3	1.31614	3.08272	16.551	1.129e-54	2.56786e-53	113.419
SERINC2	1.10643	1.82746	16.5482	1.17175e-54	2.65989e-53	113.382
LAPTM5	1.40205	6.27495	16.5201	1.6925e-54	3.81962e-53	113.016
CDC20	1.45365	2.85981	16.4825	2.76727e-54	6.23306e-53	112.527
PKIB	1.30392	2.30332	16.4642	3.51287e-54	7.88191e-53	112.289
GAPDH	1.11165	10.9908	16.4639	3.52591e-54	7.90355e-53	112.286
BHLHE40	1.16363	3.69747	16.4618	3.62198e-54	8.10326e-53	112.259
ORMDL2	1.05493	4.20326	16.4376	4.971e-54	1.10893e-52	111.944
KLHDC8A	1.43783	4.27377	16.4338	5.21894e-54	1.16313e-52	111.896
RGS1	1.72371	4.23028	16.408	7.31059e-54	1.62151e-52	111.56
VAMP5	1.49134	5.90785	16.3806	1.04406e-53	2.30697e-52	111.206
B2M	1.61634	10.9408	16.3536	1.4838e-53	3.25694e-52	110.856
CRNDE	1.6142	2.85109	16.3416	1.73395e-53	3.79884e-52	110.701
DUSP1	1.3447	4.90252	16.3379	1.81862e-53	3.98058e-52	110.653
PGK1	1.09065	7.22907	16.3341	1.91173e-53	4.18045e-52	110.604
SCRT1	-1.47009	2.30861	-16.3283	2.05931e-53	4.49893e-52	110.53
FAM181A	1.36418	2.61169	16.3071	2.71191e-53	5.90475e-52	110.256
CPQ	1.02991	3.04357	16.3071	2.71296e-53	5.90475e-52	110.255
VSIG4	1.33974	4.53908	16.2838	3.67072e-53	7.95208e-52	109.955
TMSB10	1.6691	10.4549	16.2642	4.73616e-53	1.02316e-51	109.701
RAB13	1.33775	6.30192	16.2461	5.98269e-53	1.28886e-51	109.469
DGCR5	-1.057	2.71662	-16.2196	8.43372e-53	1.80186e-51	109.127
ZDHHC22	-1.57627	3.86643	-16.2184	8.56019e-53	1.8272e-51	109.112
NEAT1	1.52509	5.47209	16.2143	9.02876e-53	1.92368e-51	109.059
IFITM2	1.50682	6.07031	16.2097	9.58077e-53	2.03198e-51	109
CAV2	1.10438	2.43479	16.1992	1.09853e-52	2.32351e-51	108.864
PINLYP	1.31044	2.80599	16.1972	1.12641e-52	2.3803e-51	108.839
OSTC	1.2034	4.60561	16.1912	1.21735e-52	2.57014e-51	108.762
TTYH3	1.02883	5.22462	16.1691	1.62068e-52	3.40929e-51	108.477
GYPC	1.25033	4.37254	16.1595	1.83327e-52	3.84954e-51	108.354
PTTG1	1.50853	4.22798	16.1545	1.95687e-52	4.10166e-51	108.29
FRZB	1.088	2.50442	16.145	2.20999e-52	4.62803e-51	108.168
SLC1A6	-1.21443	1.88506	-16.1415	2.31308e-52	4.83521e-51	108.123
PTGFRN	1.12782	4.00189	16.1376	2.43177e-52	5.07875e-51	108.073
C6orf141	1.16593	1.17848	16.1281	2.74984e-52	5.72761e-51	107.951
KCNJ11	-1.21054	2.21875	-16.128	2.75345e-52	5.72999e-51	107.95
KCNIP2	-1.61285	3.78378	-16.1109	3.43087e-52	7.10156e-51	107.731
RHBDF1	1.00454	3.3636	16.0797	5.12864e-52	1.05221e-50	107.331
INA	-1.76905	3.14055	-16.0446	8.05447e-52	1.64378e-50	106.882
NKG7	1.16053	2.09335	16.0349	9.12458e-52	1.85727e-50	106.758
SLC2A4RG	1.20164	5.2498	15.9816	1.80972e-51	3.66756e-50	106.076
GABRG1	-1.09268	1.41254	-15.9717	2.05504e-51	4.15747e-50	105.95
MYL6	1.05985	9.76248	15.9685	2.14041e-51	4.32642e-50	105.909
IGFLR1	1.06338	3.48504	15.9402	3.07767e-51	6.20473e-50	105.548
TMEM151B	-1.33707	2.67979	-15.9292	3.54276e-51	7.13e-50	105.408
HLA-DRB1	1.90937	4.62174	15.9206	3.95461e-51	7.9314e-50	105.299
LAMB2	1.30083	7.15064	15.9163	4.17752e-51	8.36405e-50	105.244
IGHG3	1.73728	1.44734	15.8677	7.77312e-51	1.54169e-49	104.626
CRTAC1	-1.53018	3.55523	-15.8662	7.92168e-51	1.56982e-49	104.608
RBP1	1.93089	4.88912	15.8635	8.20399e-51	1.62299e-49	104.573
IL1RAP	1.11496	2.27687	15.8464	1.02052e-50	2.00863e-49	104.356
RIMS2	-1.07201	1.61508	-15.8361	1.164e-50	2.27562e-49	104.225
CLIC4	1.15919	5.49779	15.8187	1.45236e-50	2.82747e-49	104.005
DNAJB11	1.06714	5.36171	15.8148	1.52774e-50	2.96926e-49	103.954
KIF21B	-1.07395	3.25824	-15.806	1.70937e-50	3.31395e-49	103.843
SPRY2	1.10398	4.18366	15.7976	1.90155e-50	3.67733e-49	103.737
PLEKHG2	1.0122	3.56988	15.7835	2.27536e-50	4.37256e-49	103.558
UNC13A	-1.08333	2.88667	-15.7835	2.2761e-50	4.37256e-49	103.558
SYP	-1.34372	5.89344	-15.7791	2.406e-50	4.61447e-49	103.502
TEAD2	1.05791	2.42514	15.7675	2.7883e-50	5.33011e-49	103.356
SMC4	1.15867	2.95671	15.7622	2.98205e-50	5.68645e-49	103.289
PDLIM3	1.20711	3.87204	15.7472	3.60986e-50	6.8443e-49	103.099
MYBPH	1.01699	0.718694	15.7464	3.64802e-50	6.91102e-49	103.088
BATF3	1.12915	2.79797	15.74	3.95933e-50	7.49467e-49	103.007
HOXD10	1.09631	0.874423	15.7398	3.96569e-50	7.50061e-49	103.005
ASF1B	1.08831	2.11094	15.7122	5.63304e-50	1.05597e-48	102.656
HOXD11	1.07399	0.783544	15.706	6.09386e-50	1.14051e-48	102.578
DLGAP3	-1.21436	2.49797	-15.6622	1.06176e-49	1.96658e-48	102.026
CXXC11	-1.65006	2.77397	-15.6587	1.10987e-49	2.05242e-48	101.982
OPHN1	-1.04045	2.96875	-15.6438	1.3405e-49	2.47104e-48	101.794
ODF3B	1.24561	3.22405	15.631	1.57703e-49	2.90475e-48	101.632
F3	1.31209	4.7028	15.6075	2.12308e-49	3.89818e-48	101.336
SAA2	1.5314	0.93222	15.5926	2.56198e-49	4.68554e-48	101.149
MANF	1.20349	5.35037	15.5913	2.60619e-49	4.76265e-48	101.132
SEL1L3	1.12052	2.4911	15.5893	2.67167e-49	4.87848e-48	101.108
NAPSB	1.59904	3.56511	15.5741	3.23974e-49	5.89467e-48	100.916
MYADM	1.03885	3.28841	15.574	3.24087e-49	5.89467e-48	100.916
CDC42EP5	1.20899	2.6797	15.5676	3.51539e-49	6.389e-48	100.835
C1QTNF1	1.18091	3.64906	15.5555	4.09221e-49	7.41415e-48	100.684
CCNB1	1.08952	3.09615	15.54	4.97759e-49	8.97626e-48	100.489
PVT1	1.02926	2.01515	15.5168	6.66741e-49	1.19218e-47	100.198
SOCS2	1.17012	2.78944	15.5083	7.42344e-49	1.32635e-47	100.091
PRDX4	1.0992	5.51812	15.5056	7.68305e-49	1.37168e-47	100.057
EFEMP1	1.55628	5.31072	15.4994	8.31049e-49	1.48142e-47	99.979
SHKBP1	1.23227	4.94439	15.4981	8.44218e-49	1.50374e-47	99.9634
SCIN	1.1925	2.34539	15.4775	1.09414e-48	1.93557e-47	99.7055
RARRES2	2.00222	4.51737	15.4714	1.18177e-48	2.08582e-47	99.6288
CHGA	-1.95754	3.91487	-15.4663	1.26038e-48	2.21951e-47	99.5648
GMFG	1.36122	4.91664	15.4632	1.30979e-48	2.30478e-47	99.5265
MAP3K6	1.19018	3.47433	15.4599	1.36461e-48	2.39761e-47	99.4857
MYT1L	-1.33359	1.96112	-15.4525	1.49839e-48	2.62869e-47	99.3927
NRM	1.00145	3.34634	15.4428	1.69312e-48	2.95914e-47	99.2712
CDH18	-1.02012	1.57096	-15.4363	1.83556e-48	3.20087e-47	99.1909
DCTD	1.05339	4.24032	15.4358	1.84793e-48	3.21762e-47	99.1842
OAS1	1.08757	3.14393	15.4238	2.14789e-48	3.71486e-47	99.0346
MDK	1.49289	6.25632	15.4144	2.41659e-48	4.17028e-47	98.9173
GSDMD	1.24988	4.2088	15.4126	2.47173e-48	4.26228e-47	98.8949
SERPINF1	1.23445	4.35292	15.372	4.11623e-48	7.05097e-47	98.3876
PI3	1.70252	1.16588	15.3719	4.12235e-48	7.05627e-47	98.3861
RP11-65J3.1	1.07179	2.63655	15.364	4.54766e-48	7.77282e-47	98.2885
VIPR2	-1.53721	2.64533	-15.3588	4.85224e-48	8.27516e-47	98.224
IGHM	1.34637	1.18996	15.3426	5.94474e-48	1.00939e-46	98.022
CD53	1.16482	4.25323	15.3333	6.67721e-48	1.13128e-46	97.9065
SH3BGRL3	1.17243	6.08742	15.3303	6.93671e-48	1.17354e-46	97.8686
COLEC12	1.03596	2.56702	15.3115	8.77089e-48	1.47739e-46	97.6352
EGR2	1.22302	2.36712	15.3014	9.95733e-48	1.67239e-46	97.509
HOXD9	1.26744	1.29797	15.2867	1.1959e-47	2.00423e-46	97.3269
CD164	1.00498	4.84639	15.2609	1.65112e-47	2.75523e-46	97.0061
CTGF	1.3257	4.27816	15.2264	2.53557e-47	4.1801e-46	96.5794
CALN1	-1.03106	1.54227	-15.2012	3.47355e-47	5.7062e-46	96.2664
KIAA1644	-1.05349	1.4983	-15.191	3.94048e-47	6.45955e-46	96.141
LRTM2	-1.04509	1.3119	-15.1842	4.28701e-47	7.02266e-46	96.0572
BTG3	1.04652	4.03244	15.1667	5.33036e-47	8.70114e-46	95.8405
C9orf89	1.17359	4.56831	15.1637	5.53527e-47	9.02929e-46	95.803
DUSP26	-1.29387	3.98287	-15.1508	6.49434e-47	1.05715e-45	95.6441
ACSL6	-1.1642	3.28867	-15.128	8.62377e-47	1.39693e-45	95.3621
CDKN3	1.10617	2.67972	15.1119	1.05286e-46	1.70075e-45	95.1636
MUC1	1.34927	3.27454	15.1116	1.05713e-46	1.70646e-45	95.1596
NPNT	1.18609	2.53466	15.1017	1.19478e-46	1.92599e-45	95.0379
CTD-3049M7.1	1.32007	1.60624	15.0914	1.35715e-46	2.18469e-45	94.9111
ELAVL2	-1.06165	1.87315	-15.0881	1.41356e-46	2.27392e-45	94.8706
TWIST1	1.13776	1.98265	15.082	1.52458e-46	2.44743e-45	94.7955
CA12	1.2661	2.38456	15.0738	1.68733e-46	2.70497e-45	94.6946
LILRB4	1.10027	3.9421	15.0685	1.80263e-46	2.8878e-45	94.6289
UNC5A	-1.19553	2.47863	-15.0623	1.94619e-46	3.10922e-45	94.5527
SHISA7	-1.01782	2.2145	-15.038	2.62767e-46	4.17785e-45	94.2541
FBXO17	1.11457	2.36532	15.0358	2.69848e-46	4.2845e-45	94.2277
KIF2C	1.08039	2.03531	15.0309	2.86872e-46	4.54866e-45	94.1668
HRH3	-1.30652	1.80281	-15.02	3.28309e-46	5.19152e-45	94.0327
RP1-293L6.1	-1.04778	1.19558	-14.9921	4.63114e-46	7.24921e-45	93.6906
PRLHR	-1.06733	0.987976	-14.99	4.75267e-46	7.43444e-45	93.6648
HLF	-1.03989	2.3815	-14.9878	4.88223e-46	7.63197e-45	93.6381
VSTM2A	-1.52432	2.37164	-14.9856	5.01465e-46	7.8337e-45	93.6115
CDH20	-1.02083	3.36977	-14.9828	5.19294e-46	8.10678e-45	93.5767
ENHO	-1.54085	6.17291	-14.9709	6.01659e-46	9.37999e-45	93.4303
MICALL2	1.32087	5.12859	14.9696	6.11184e-46	9.50935e-45	93.4147
HSPA1A	1.09375	5.72081	14.9458	8.19424e-46	1.26561e-44	93.1231
HSP90B1	1.08317	7.19445	14.9446	8.31169e-46	1.2829e-44	93.109
ADAM9	1.04973	4.21776	14.9372	9.11298e-46	1.40286e-44	93.0175
CHRM1	-1.26844	1.84825	-14.9318	9.73116e-46	1.49505e-44	92.9522
PPIB	1.17759	7.93427	14.9205	1.11862e-45	1.71632e-44	92.8136
HSPB6	1.41546	3.86095	14.9165	1.17542e-45	1.8011e-44	92.7644
DDN	-1.63915	2.47939	-14.9164	1.17623e-45	1.80115e-44	92.7637
RIMS1	-1.08564	1.59393	-14.9148	1.20026e-45	1.83674e-44	92.7436
MMP7	1.02824	0.776432	14.9123	1.23666e-45	1.8912e-44	92.7139
GABRG2	-1.37037	1.78854	-14.9115	1.24981e-45	1.91005e-44	92.7034
RRM2	1.19353	2.34338	14.8937	1.55535e-45	2.36765e-44	92.4859
PCED1B-AS1	1.22691	3.84371	14.8896	1.63457e-45	2.48337e-44	92.4365
SLCO1A2	-1.18703	2.31972	-14.8668	2.16466e-45	3.27374e-44	92.1572
IGJ	1.14829	1.02934	14.8558	2.47582e-45	3.73704e-44	92.0237
PRR24	1.30815	5.46601	14.822	3.74748e-45	5.63455e-44	91.6115
H2AFJ	1.10688	4.08002	14.8208	3.80323e-45	5.71467e-44	91.5968
STXBP2	1.06479	3.73707	14.8195	3.86393e-45	5.79464e-44	91.5811
DUSP23	1.09426	4.38587	14.8153	4.06715e-45	6.08762e-44	91.5301
HPCAL4	-1.44112	2.85475	-14.8045	4.63966e-45	6.92672e-44	91.3992
ARHGAP4	1.03116	4.56356	14.7511	8.91604e-45	1.32515e-43	90.7497
SLN	1.80197	2.44553	14.7435	9.78757e-45	1.4519e-43	90.657
CACNG2	-1.01821	1.24364	-14.6749	2.25742e-44	3.29609e-43	89.8261
SLC25A48	-1.64606	3.50446	-14.6685	2.43858e-44	3.55614e-43	89.7493
HIST1H2BK	1.03353	4.24909	14.6461	3.2027e-44	4.64132e-43	89.4783
TMEM45A	1.0256	3.0445	14.6319	3.80662e-44	5.49188e-43	89.3066
MSMP	1.34059	1.65737	14.6142	4.71864e-44	6.78742e-43	89.093
CDH22	-1.10806	2.08789	-14.5993	5.65861e-44	8.11941e-43	88.9124
CDKN2C	1.18361	4.2516	14.5819	6.98036e-44	9.98514e-43	88.7037
ADCYAP1R1	-1.29611	5.43851	-14.5508	1.01746e-43	1.44389e-42	88.3291
VWA1	1.23769	5.37425	14.5417	1.13618e-43	1.60843e-42	88.2194
IFI44	1.17853	4.47099	14.5292	1.32096e-43	1.86321e-42	88.0696
ALDOC	-1.52007	7.83489	-14.5139	1.59082e-43	2.23976e-42	87.8848
ACBD7	-1.17456	2.04315	-14.512	1.62782e-43	2.29048e-42	87.8619
ISLR	1.19245	3.17946	14.5063	1.74364e-43	2.44753e-42	87.7936
PCOLCE2	1.02111	1.96773	14.502	1.83542e-43	2.57014e-42	87.7426
CNTNAP2	-1.00794	2.00697	-14.4868	2.20546e-43	3.0735e-42	87.56
CNN3	1.22794	6.83813	14.4817	2.3462e-43	3.26571e-42	87.4985
ACTB	1.23537	10.9771	14.4733	2.59698e-43	3.61046e-42	87.3976
SH3GL2	-1.43876	3.55754	-14.4644	2.88963e-43	4.00772e-42	87.2914
ATCAY	-1.4661	4.27306	-14.4314	4.29843e-43	5.92979e-42	86.8967
OST4	1.04994	7.57056	14.4047	5.92819e-43	8.15389e-42	86.5771
A2M	1.09025	6.98163	14.3652	9.52855e-43	1.29679e-41	86.1053
PDZD4	-1.09747	6.3767	-14.3599	1.01545e-42	1.37955e-41	86.0421
PYCARD	1.17425	4.07836	14.3475	1.17929e-42	1.59747e-41	85.8934
ITGB4	1.33581	4.62513	14.343	1.24398e-42	1.68412e-41	85.8403
DNALI1	1.06261	4.17941	14.3289	1.47305e-42	1.99076e-41	85.6723
CKMT1B	-1.37561	2.6089	-14.2925	2.27879e-42	3.05637e-41	85.2386
CKMT1A	-1.35818	2.35693	-14.2924	2.27995e-42	3.05637e-41	85.2381
SLIT1	-1.288	3.53958	-14.2825	2.56576e-42	3.4316e-41	85.1207
GPX1	1.13185	7.94446	14.2693	3.00503e-42	4.00298e-41	84.9636
ACTL6B	-1.64048	3.54185	-14.2598	3.36517e-42	4.47501e-41	84.8511
NDRG2	-1.3506	8.54812	-14.2537	3.61953e-42	4.81052e-41	84.7787
TPM2	1.16084	5.92441	14.2528	3.6596e-42	4.85822e-41	84.7677
ATP1A3	-1.49425	4.91459	-14.2441	4.05909e-42	5.38241e-41	84.6648
RAPGEF4	-1.18329	3.52612	-14.2343	4.56733e-42	6.04254e-41	84.5475
IL18	1.08139	3.16621	14.2107	6.04825e-42	7.93855e-41	84.2684
RP11-626G11.3	1.05278	2.27153	14.2005	6.83094e-42	8.95068e-41	84.1474
TROAP	1.07809	2.1362	14.1938	7.39332e-42	9.66578e-41	84.0688
RETN	1.02901	0.790856	14.1902	7.72161e-42	1.00836e-40	84.0256
PCSK2	-1.22806	2.27901	-14.1892	7.80891e-42	1.01919e-40	84.0144
CD37	1.04464	4.02954	14.1877	7.95795e-42	1.03748e-40	83.9956
SLC1A2	-1.2892	4.91133	-14.1711	9.69385e-42	1.25744e-40	83.7995
CA10	-1.4281	2.82354	-14.1575	1.13867e-41	1.47128e-40	83.6395
EVA1C	1.19267	3.57767	14.1498	1.2488e-41	1.61179e-40	83.5478
CKLF	1.07183	5.44496	14.1377	1.44197e-41	1.85699e-40	83.4048
GRIN1	-2.23496	3.96787	-14.1138	1.91405e-41	2.45271e-40	83.1233
CHGB	-1.57602	3.86238	-14.1007	2.23603e-41	2.859e-40	82.9688
CRB2	1.05309	2.64555	14.0923	2.47007e-41	3.1513e-40	82.8699
C3	1.70486	8.11917	14.0826	2.77148e-41	3.52616e-40	82.7554
FAM187A	1.08321	2.43761	14.0748	3.0381e-41	3.86327e-40	82.6641
AC096579.7	1.28752	1.3884	14.0642	3.44606e-41	4.37486e-40	82.5389
NOG	-1.11428	2.55622	-14.0631	3.48933e-41	4.42495e-40	82.5265
JPH4	-1.32117	4.36312	-14.0622	3.52945e-41	4.4734e-40	82.5151
RGR	-1.20167	2.43843	-14.0575	3.73034e-41	4.72029e-40	82.4601
HOXA10	1.03621	1.02458	14.0543	3.87285e-41	4.89529e-40	82.4229
MYBL2	1.2431	2.37747	14.0393	4.62751e-41	5.82385e-40	82.2459
MAOB	1.63906	4.50608	14.0162	6.07861e-41	7.6048e-40	81.9749
ATP2B2	-1.0129	2.86029	-14.0144	6.20623e-41	7.76029e-40	81.9542
LUZP2	-1.39696	2.98177	-14.0016	7.2228e-41	9.00235e-40	81.8035
TXNDC17	1.16967	5.68516	13.9837	8.9197e-41	1.10639e-39	81.5937
PABPC1L	1.08234	4.05298	13.9422	1.45361e-40	1.78873e-39	81.1084
CBLN2	-1.03845	1.44884	-13.9274	1.73086e-40	2.12204e-39	80.9349
LGALS9	1.02294	5.39994	13.9222	1.83854e-40	2.25167e-39	80.8749
ECSCR	1.19069	3.77059	13.9192	1.90512e-40	2.33199e-39	80.8396
RUNDC3A	-1.4685	5.8502	-13.9146	2.01097e-40	2.46026e-39	80.7859
KCNJ9	-1.09569	3.24181	-13.9071	2.19596e-40	2.67953e-39	80.6984
GALNT13	-1.24681	3.42257	-13.8866	2.79434e-40	3.40253e-39	80.4589
FZD7	1.02387	2.39633	13.8812	2.97716e-40	3.61946e-39	80.396
KCNC2	-1.14684	1.5277	-13.8786	3.06851e-40	3.72468e-39	80.3659
GPR98	-1.04596	3.15788	-13.864	3.64461e-40	4.41014e-39	80.1949
DDIT3	1.0234	5.45082	13.8535	4.1189e-40	4.97112e-39	80.0734
SERPINB6	1.09095	5.95999	13.8457	4.51636e-40	5.43952e-39	79.9818
IGHG4	1.0938	0.818558	13.8233	5.86599e-40	7.02498e-39	79.722
AMER2	-1.01081	3.8985	-13.8179	6.2519e-40	7.47559e-39	79.6587
GALNT9	-1.37895	2.92233	-13.808	7.01725e-40	8.38643e-39	79.5439
SYN1	-1.54136	3.7937	-13.7978	7.90926e-40	9.41858e-39	79.425
H19	2.07707	2.80753	13.7966	8.01574e-40	9.5405e-39	79.4117
COPZ2	1.14526	4.16576	13.7733	1.0528e-39	1.2505e-38	79.1408
LSM10	1.00391	5.22433	13.771	1.08044e-39	1.28268e-38	79.1151
GRIA4	-1.16035	3.95411	-13.7672	1.12973e-39	1.33983e-38	79.0708
SMOC1	-1.83974	5.61684	-13.7667	1.13653e-39	1.3472e-38	79.0648
APOC2	1.41412	5.19425	13.7366	1.61492e-39	1.90553e-38	78.7157
GABRA3	-1.05659	2.09793	-13.7323	1.69708e-39	2.00044e-38	78.6664
SYN2	-1.54731	2.60594	-13.717	2.02836e-39	2.37768e-38	78.4892
PSD	-1.24092	5.16938	-13.7141	2.09865e-39	2.45758e-38	78.4554
CCNB2	1.11974	2.15635	13.6992	2.49639e-39	2.91162e-38	78.2829
GRIK2	-1.00123	2.97811	-13.6884	2.82908e-39	3.29304e-38	78.1586
RTN4R	-1.09264	2.66766	-13.6844	2.96206e-39	3.4461e-38	78.113
PTCHD2	-1.10473	2.87298	-13.674	3.34526e-39	3.88027e-38	77.9921
CSDC2	-1.28462	3.59419	-13.6728	3.39119e-39	3.93158e-38	77.9786
WNT7B	-1.1456	2.0508	-13.6686	3.55977e-39	4.12291e-38	77.9304
SEC61G	1.71976	7.46268	13.6668	3.63399e-39	4.20678e-38	77.9098
FBLN1	1.00968	3.48826	13.6602	3.92665e-39	4.54105e-38	77.8329
CELF4	-1.34591	2.82058	-13.6596	3.95123e-39	4.5672e-38	77.8267
FAM163B	-1.6005	2.76449	-13.652	4.31846e-39	4.9793e-38	77.7384
NRSN1	-1.24923	3.16009	-13.6483	4.50521e-39	5.19205e-38	77.6963
CELF5	-1.2287	3.32743	-13.6479	4.52763e-39	5.2153e-38	77.6914
UBALD2	1.08573	5.88231	13.6475	4.54908e-39	5.23742e-38	77.6867
UBE2C	1.47073	3.6302	13.5939	8.4591e-39	9.672e-38	77.0704
PACSIN1	-1.66504	2.62383	-13.5924	8.60784e-39	9.83239e-38	77.0531
HOXC10	1.02306	0.873269	13.5855	9.32901e-39	1.06457e-37	76.9731
TFPI	1.06263	2.30448	13.5849	9.38924e-39	1.07092e-37	76.9667
TYMS	1.14124	3.72637	13.5828	9.62111e-39	1.09683e-37	76.9425
RPRM	-1.26259	3.26677	-13.5797	9.97089e-39	1.13559e-37	76.907
PIFO	1.09185	2.77454	13.5736	1.07038e-38	1.21846e-37	76.8365
SDCBP	1.02178	5.88904	13.5731	1.07571e-38	1.22393e-37	76.8316
CASKIN1	-1.08388	3.68929	-13.5584	1.27545e-38	1.44272e-37	76.6624
GNLY	1.0004	1.9097	13.5126	2.1632e-38	2.42098e-37	76.1375
TPX2	1.0605	2.57031	13.5053	2.35269e-38	2.62672e-37	76.0541
NMNAT2	-1.09564	2.84958	-13.4941	2.67718e-38	2.98042e-37	75.9257
FOXJ1	1.21662	2.52925	13.4691	3.56783e-38	3.94361e-37	75.6404
COL22A1	1.17994	2.16955	13.4447	4.72273e-38	5.18808e-37	75.3618
SLC27A3	1.05001	4.17903	13.4421	4.8666e-38	5.33856e-37	75.332
PSME2	1.08683	5.99184	13.4263	5.83427e-38	6.36703e-37	75.1519
S100A16	1.04919	6.2874	13.4132	6.77578e-38	7.37719e-37	75.0033
KCNN1	-1.03919	2.59727	-13.4055	7.40585e-38	8.03308e-37	74.9149
BIRC5	1.13619	2.59982	13.4018	7.72274e-38	8.36511e-37	74.8733
PLA2G5	1.28875	2.29483	13.4018	7.72275e-38	8.36511e-37	74.8733
MAPK8IP2	-1.18315	4.89905	-13.3987	8.00271e-38	8.66433e-37	74.8379
RP11-161H23.5	1.6629	2.37642	13.3951	8.33786e-38	9.01877e-37	74.7972
IQSEC3	-1.22869	2.28808	-13.3562	1.30192e-37	1.3959e-36	74.3545
ATOH8	-1.25743	3.97797	-13.356	1.30371e-37	1.39718e-36	74.3531
GDAP1L1	-1.51695	4.73068	-13.3557	1.30819e-37	1.40133e-36	74.3497
MOXD1	1.33174	2.00797	13.3545	1.32691e-37	1.42073e-36	74.3356
AURKB	1.13881	2.64176	13.3406	1.55538e-37	1.65848e-36	74.1778
TMEM158	1.15792	4.01568	13.3215	1.93318e-37	2.05191e-36	73.9618
CNTN1	-1.25814	4.56791	-13.3186	1.99961e-37	2.12144e-36	73.9282
KIAA0101	1.0811	2.53335	13.3135	2.11969e-37	2.24577e-36	73.8703
DLL3	-1.82869	5.3451	-13.3131	2.12893e-37	2.25454e-36	73.866
CAMSAP3	-1.11394	2.5453	-13.3071	2.27971e-37	2.40981e-36	73.798
CD99	1.26893	6.55078	13.2338	5.24832e-37	5.47072e-36	72.9698
CITED1	1.22663	3.79083	13.1916	8.46595e-37	8.73074e-36	72.4948
MYL12B	1.08312	6.58026	13.1588	1.22828e-36	1.25777e-35	72.1252
SYT13	-1.17476	1.83083	-13.1447	1.44079e-36	1.47039e-35	71.9667
NEGR1	-1.00174	2.51272	-13.1424	1.47826e-36	1.50645e-35	71.9412
SEZ6L	-1.36834	4.11689	-13.1408	1.50426e-36	1.53227e-35	71.9239
SH3GL3	-1.12886	2.79652	-13.1238	1.82258e-36	1.84681e-35	71.7333
LINC00634	-1.20928	4.10462	-13.1219	1.863e-36	1.88695e-35	71.7115
CENPF	1.10627	2.2458	13.095	2.52419e-36	2.54114e-35	71.4098
PPP2R2C	-1.30181	3.24238	-13.0568	3.87896e-36	3.88816e-35	70.9831
CAMK2A	-1.63649	2.9783	-13.0231	5.66628e-36	5.6408e-35	70.6068
BTBD17	-1.44799	4.18361	-13.0082	6.69619e-36	6.65752e-35	70.4409
HOXA7	1.00228	1.01722	12.9928	7.96338e-36	7.88703e-35	70.2688
GABBR1	-1.00373	6.1579	-12.9921	8.02684e-36	7.9465e-35	70.2609
SV2B	-1.06199	1.50075	-12.989	8.30879e-36	8.22213e-35	70.2266
SIPA1	1.05112	4.8704	12.9479	1.3164e-35	1.29331e-34	69.7696
GGT5	1.05426	4.50924	12.9426	1.39606e-35	1.37041e-34	69.7113
RP4-792G4.2	1.29582	2.01105	12.9187	1.82317e-35	1.77543e-34	69.4462
GPR17	-1.57591	3.41031	-12.8919	2.45936e-35	2.37309e-34	69.149
GRIA2	-1.17489	4.63146	-12.8843	2.6783e-35	2.57367e-34	69.0643
FERMT1	-1.21719	2.54767	-12.882	2.74515e-35	2.63573e-34	69.0398
NAP1L2	-1.00939	2.77603	-12.8751	2.96623e-35	2.8433e-34	68.9629
KIAA1045	-1.05534	1.80867	-12.846	4.09904e-35	3.90821e-34	68.6418
HES5	-1.30447	2.81308	-12.835	4.6325e-35	4.406e-34	68.5203
TSPO	1.11012	6.10863	12.8337	4.70079e-35	4.46911e-34	68.5057
ATRNL1	-1.03312	2.63935	-12.8088	6.19681e-35	5.87219e-34	68.2314
SLC17A7	-1.88522	3.25374	-12.8037	6.5562e-35	6.20012e-34	68.1754
FAIM2	-1.07757	5.80559	-12.8003	6.81482e-35	6.43945e-34	68.137
GABRA5	-1.13474	1.63933	-12.7475	1.22314e-34	1.14598e-33	67.5563
ARC	1.18015	3.52079	12.74	1.32826e-34	1.24198e-33	67.4744
HCST	1.15932	3.86079	12.7197	1.66258e-34	1.54648e-33	67.2515
TREM2	1.1663	5.37937	12.7146	1.75836e-34	1.63427e-33	67.1959
SYT4	-1.12109	2.02651	-12.6797	2.58289e-34	2.38914e-33	66.8141
ST8SIA3	-1.45738	2.74121	-12.6696	2.88793e-34	2.66177e-33	66.7033
BRI3	1.14402	6.79795	12.6656	3.01737e-34	2.77668e-33	66.6598
NEURL	-1.0507	2.19136	-12.6487	3.63521e-34	3.33335e-33	66.4748
SPTBN2	-1.05218	4.65361	-12.6267	4.62882e-34	4.23276e-33	66.2349
PRKCG	-1.09677	1.58192	-12.6105	5.5283e-34	5.03548e-33	66.0586
ATP6V1G2	-1.21831	5.21661	-12.5914	6.82333e-34	6.1908e-33	65.8497
RP11-227B21.2	-1.12172	1.64802	-12.5705	8.57582e-34	7.73555e-33	65.6228
C4B	1.36468	6.69847	12.5635	9.26263e-34	8.33888e-33	65.5463
CKS2	1.20249	4.41328	12.5532	1.03635e-33	9.31553e-33	65.4348
IGFN1	-1.14032	1.62137	-12.5464	1.11603e-33	1.00279e-32	65.3613
DGCR6	-1.25281	5.33231	-12.5317	1.31013e-33	1.17266e-32	65.2021
LINC00599	-1.22484	2.88354	-12.5277	1.36868e-33	1.22318e-32	65.1587
ABCC8	-1.46323	3.97728	-12.5159	1.55849e-33	1.39067e-32	65.0298
NTSR2	-1.40272	2.98289	-12.4925	2.00956e-33	1.78495e-32	64.7775
LAPTM4A	1.06849	6.09264	12.4915	2.03356e-33	1.80352e-32	64.7657
IFITM1	1.11097	4.74248	12.4696	2.58037e-33	2.27804e-32	64.5293
C4A	1.28375	7.01737	12.4662	2.67822e-33	2.36263e-32	64.4924
SYT1	-1.4843	3.09161	-12.4534	3.07653e-33	2.70374e-32	64.3547
IL1B	1.07048	2.21868	12.4498	3.20107e-33	2.81e-32	64.3153
CABP1	-1.46515	3.33013	-12.4397	3.57351e-33	3.12985e-32	64.2061
LPPR3	-1.4335	3.08551	-12.4393	3.58684e-33	3.14035e-32	64.2024
GABRA1	-1.16211	1.48919	-12.4329	3.84632e-33	3.36119e-32	64.1331
RP11-1055B8.3	-1.00581	2.63421	-12.3907	6.07769e-33	5.25776e-32	63.679
NOP10	1.18104	6.46631	12.3829	6.61764e-33	5.71423e-32	63.5945
GAP43	1.07149	6.53607	12.3499	9.45797e-33	8.12756e-32	63.24
MT1L	1.17508	3.06593	12.3492	9.52555e-33	8.18261e-32	63.233
FAM57B	-1.12653	3.68041	-12.3389	1.0649e-32	9.1106e-32	63.1223
BRINP1	-1.00634	2.78395	-12.334	1.12244e-32	9.59235e-32	63.0701
SMIM4	1.06066	4.73482	12.3253	1.23267e-32	1.05266e-31	62.9771
AC015936.3	1.4472	3.26868	12.2265	3.57007e-32	2.99049e-31	61.9218
RTN1	-1.30668	6.19522	-12.205	4.49663e-32	3.75177e-31	61.6928
ADARB2	-1.04832	2.5091	-12.2044	4.52652e-32	3.77535e-31	61.6862
PCDH15	-1.31701	2.9178	-12.2043	4.53427e-32	3.78046e-31	61.6845
SLC26A4-AS1	-1.02512	1.39093	-12.1864	5.49248e-32	4.55324e-31	61.4943
PHACTR3	-1.03559	4.02091	-12.1843	5.61508e-32	4.64989e-31	61.4724
SLPI	1.34842	2.82955	12.1752	6.18978e-32	5.11306e-31	61.3757
CCK	-1.85198	3.48097	-12.1593	7.33909e-32	6.03456e-31	61.2067
CPLX1	-1.50026	4.97813	-12.1422	8.80558e-32	7.21995e-31	61.0259
IFI6	1.01044	7.10256	12.1095	1.24827e-31	1.01597e-30	60.6796
MIR219-2	-1.37149	4.11058	-12.0939	1.47391e-31	1.19335e-30	60.5148
HLA-DQA1	1.52662	2.64941	12.0866	1.5932e-31	1.28724e-30	60.4376
RBFOX3	-1.28064	2.35843	-12.0566	2.19136e-31	1.75891e-30	60.1213
SLC6A17	-1.08242	1.74369	-12.0492	2.36988e-31	1.90024e-30	60.0435
DPEP1	1.01667	1.60075	12.0314	2.86352e-31	2.28345e-30	59.8558
SYNPR	-1.17328	1.73445	-12.0201	3.22719e-31	2.56816e-30	59.7372
RBFOX1	-1.10721	1.88361	-12.0136	3.45978e-31	2.74667e-30	59.6681
ISG15	1.2853	6.12138	12.0073	3.69525e-31	2.9326e-30	59.6028
FCGR1A	1.22775	5.16353	12.0056	3.76239e-31	2.98284e-30	59.585
GABRD	-1.29498	3.13745	-11.9986	4.05433e-31	3.20772e-30	59.5108
LINC00925	-1.08664	3.7265	-11.9629	5.90963e-31	4.65501e-30	59.137
SHD	-1.67115	5.01549	-11.9622	5.9546e-31	4.68884e-30	59.1295
SNX10	1.05922	3.27245	11.9612	6.01929e-31	4.73657e-30	59.1187
SHANK1	-1.00243	2.44439	-11.9364	7.81785e-31	6.11254e-30	58.8594
RP11-231C18.1	-1.44514	2.85757	-11.9272	8.61185e-31	6.7243e-30	58.7634
ZNF488	-1.06726	2.93122	-11.9224	9.06584e-31	7.06929e-30	58.7124
CAPS	1.06584	4.95136	11.9065	1.07194e-30	8.32237e-30	58.5462
CDK5R2	-1.10379	2.78522	-11.8701	1.57066e-30	1.20934e-29	58.1673
NUSAP1	1.05646	3.05036	11.851	1.91931e-30	1.47145e-29	57.9684
RARRES3	1.09969	5.43831	11.8394	2.1667e-30	1.65783e-29	57.8481
CA4	-1.04423	2.81408	-11.8271	2.46509e-30	1.88057e-29	57.7201
MPPED1	-1.07692	1.72534	-11.7883	3.69932e-30	2.80191e-29	57.3175
PPP1R1A	-1.17603	3.18447	-11.771	4.43085e-30	3.3503e-29	57.1385
SULF1	1.05117	2.86879	11.7653	4.70426e-30	3.55265e-29	57.0791
AIF1	1.2067	5.89347	11.7394	6.16151e-30	4.63059e-29	56.8115
KIF5A	-1.13914	4.71751	-11.7339	6.52843e-30	4.89843e-29	56.7541
CAMKV	-1.18172	3.05131	-11.73	6.79541e-30	5.0889e-29	56.7143
HLA-C	1.35869	5.75497	11.6925	1.00361e-29	7.47483e-29	56.3276
RAB3A	-1.17887	4.01089	-11.6822	1.11627e-29	8.30591e-29	56.2221
HMGB2	1.08039	5.45972	11.6622	1.37344e-29	1.01803e-28	56.0165
SOX8	-1.33481	6.64392	-11.6437	1.66478e-29	1.22928e-28	55.8257
GABBR2	-1.03361	3.02932	-11.6346	1.82937e-29	1.34782e-28	55.7322
AC011558.5	1.35204	3.38178	11.6222	2.07825e-29	1.52828e-28	55.6057
SNAP25	-1.60593	5.30545	-11.5947	2.76185e-29	2.02139e-28	55.3237
NECAB2	-1.25117	3.677	-11.5879	2.96273e-29	2.16228e-28	55.254
RP11-284F21.7	-1.10779	3.40575	-11.5772	3.30641e-29	2.40631e-28	55.1452
RP11-82C23.2	-1.08422	1.21245	-11.56	3.94865e-29	2.85939e-28	54.9692
EIF4EBP1	1.03482	5.29644	11.5546	4.17474e-29	3.01935e-28	54.914
GJB6	-1.04057	1.37388	-11.5521	4.28176e-29	3.0929e-28	54.8889
FAM183A	1.06344	1.09886	11.5206	5.9194e-29	4.24157e-28	54.5677
DAAM2	-1.14326	4.72189	-11.4617	1.08261e-28	7.677e-28	53.9691
SCG3	-1.36596	5.64973	-11.4592	1.11123e-28	7.87273e-28	53.9432
FAM64A	1.01344	2.69773	11.4212	1.63774e-28	1.15013e-27	53.5587
CSRP2	1.06796	5.73762	11.4157	1.73227e-28	1.21505e-27	53.503
TOP2A	1.20183	3.52287	11.3888	2.27697e-28	1.5861e-27	53.2319
LST1	1.01009	4.87498	11.3332	4.00562e-28	2.75231e-27	52.6719
RPS27L	1.01603	5.62054	11.3259	4.31715e-28	2.96111e-27	52.5977
ARHGDIG	-1.38134	4.65379	-11.3182	4.6654e-28	3.19715e-27	52.5208
MT2A	1.29643	8.80406	11.2977	5.74426e-28	3.9157e-27	52.3146
FBXL16	-1.17817	4.64242	-11.288	6.33654e-28	4.31311e-27	52.2173
SNCB	-1.57961	4.56964	-11.2862	6.44732e-28	4.38339e-27	52.2001
SEC61B	1.02712	6.7295	11.2224	1.228e-27	8.25238e-27	51.5614
TTC9B	-1.36361	4.29653	-11.2096	1.39693e-27	9.35244e-27	51.4337
PHYHIPL	-1.11045	5.28854	-11.1496	2.5484e-27	1.69153e-26	50.8378
PGAM2	1.20115	3.97608	11.1122	3.70598e-27	2.428e-26	50.4666
FTH1	1.1285	10.8098	11.0993	4.21496e-27	2.75293e-26	50.3391
TMEM130	-1.30795	3.07909	-11.0975	4.29286e-27	2.80223e-26	50.321
HP	1.29054	1.96736	11.0886	4.69257e-27	3.05286e-26	50.2327
TMEM179	-1.10125	3.74835	-11.0748	5.38249e-27	3.48318e-26	50.0968
CELF3	-1.09359	3.63871	-11.0629	6.06259e-27	3.91458e-26	49.9789
FABP7	1.30596	6.24096	11.0508	6.83202e-27	4.39796e-26	49.8605
SLC12A5	-1.04899	3.81213	-11.0318	8.25539e-27	5.28932e-26	49.6729
NPM2	-1.11522	2.73839	-10.9634	1.62617e-26	1.02942e-25	49.0011
SULT4A1	-1.28793	2.79353	-10.9095	2.7684e-26	1.72849e-25	48.474
PHYHIP	-1.2707	3.85015	-10.8498	4.97673e-26	3.06123e-25	47.8929
SNX22	-1.08667	4.27438	-10.8394	5.51229e-26	3.3835e-25	47.7916
USH1C	-1.26593	3.24304	-10.8234	6.44631e-26	3.94847e-25	47.6366
CRYM	-1.38697	2.64285	-10.7996	8.1337e-26	4.9572e-25	47.4062
NEFM	-1.32139	2.61066	-10.7886	9.05553e-26	5.50748e-25	47.2999
CALY	-1.626	3.90639	-10.736	1.51172e-25	9.09185e-25	46.7923
RP11-161M6.2	-1.33461	6.51194	-10.7062	2.02112e-25	1.20867e-24	46.5046
LPPR1	-1.16377	4.02873	-10.6625	3.0857e-25	1.82884e-24	46.0855
SHFM1	1.08831	6.77961	10.6426	3.73979e-25	2.20638e-24	45.8951
VSTM2B	-1.02219	3.19119	-10.6296	4.23921e-25	2.4947e-24	45.771
BUD31	1.03413	6.36897	10.6066	5.29465e-25	3.10167e-24	45.5508
IGFBP6	1.00951	3.47378	10.5588	8.38286e-25	4.85813e-24	45.0958
OMG	-1.01219	4.25974	-10.5518	8.9651e-25	5.18909e-24	45.0293
NUPR1	1.1076	6.15168	10.5381	1.02202e-24	5.89502e-24	44.8995
NKAIN4	-1.18034	5.97364	-10.4864	1.67697e-24	9.56588e-24	44.4092
SNCG	-1.42318	5.03549	-10.3792	4.64599e-24	2.59856e-23	43.4003
CBR1	1.00293	5.81279	10.3612	5.50996e-24	3.07513e-23	43.2314
C1QTNF4	-1.13877	3.53114	-10.3524	5.98611e-24	3.33686e-23	43.1494
CTD-2192J16.22	1.26414	3.57752	10.3161	8.43618e-24	4.65572e-23	42.8097
VSNL1	-1.52831	3.53902	-10.3023	9.61001e-24	5.28846e-23	42.6808
KCNJ4	-1.05413	2.29234	-10.2692	1.31169e-23	7.1708e-23	42.3729
RPH3A	-1.00689	2.77479	-10.1992	2.52621e-23	1.35397e-22	41.7242
HLA-DQB1	1.47704	2.78037	10.1875	2.81669e-23	1.50584e-22	41.6165
SFRP2	-1.30652	3.13665	-10.0845	7.33889e-23	3.8648e-22	40.6688
KLRC2	-1.33682	3.18253	-9.9902	1.75162e-22	9.03606e-22	39.8081
NEFL	-1.27339	2.52031	-9.88748	4.48341e-22	2.25724e-21	38.8785
NEU4	-1.08726	4.22972	-9.82189	8.13716e-22	4.05115e-21	38.2889
TNNT1	-1.1416	2.76735	-9.816	8.58269e-22	4.26565e-21	38.2362
OPALIN	-1.10182	1.97049	-9.74105	1.6888e-21	8.28012e-21	37.5669
HES6	-1.11303	7.4933	-9.73142	1.84176e-21	9.00922e-21	37.4811
RP5-940J5.9	1.13486	5.51137	9.67126	3.15989e-21	1.52294e-20	36.9474
BCAN	-1.18103	8.89199	-9.66423	3.36504e-21	1.6188e-20	36.8852
LINC00689	-1.0898	2.01718	-9.6642	3.36588e-21	1.61887e-20	36.885
SST	-1.3116	3.20295	-9.6492	3.8489e-21	1.84394e-20	36.7524
TAGLN3	-1.06942	5.36075	-9.55872	8.61103e-21	4.06176e-20	35.9564
LINC00844	-1.2469	5.74109	-9.22977	1.52665e-19	6.7749e-19	33.1154
HMX1	-1.05562	3.28918	-9.07523	5.72709e-19	2.46439e-18	31.8098
CPNE6	-1.04272	2.80856	-9.02891	8.48161e-19	3.61952e-18	31.4221
PLP1	-1.13614	8.14437	-8.77904	6.854e-18	2.78436e-17	29.3599
STMN2	-1.18123	4.02803	-8.56935	3.81086e-17	1.48431e-16	27.6679
HPCA	-1.11464	3.93672	-8.51503	5.91001e-17	2.27749e-16	27.2352
ASIC4	-1.00578	4.47734	-8.4912	7.15908e-17	2.74745e-16	27.0462
CTC-429P9.4	1.05101	3.44019	8.43574	1.11659e-16	4.23617e-16	26.6081
NPY	-1.09578	3.74237	-8.24441	5.07756e-16	1.85345e-15	25.1158
CXCL14	1.02439	3.97088	8.04222	2.43677e-15	8.53438e-15	23.5715
RP5-977B1.11	1.09907	2.51959	7.62007	5.78547e-14	1.87329e-13	20.4564
FXYD7	-1.02294	4.36569	-7.33209	4.61314e-13	1.41486e-12	18.4173
OLIG1	-1.00143	8.04098	-7.25502	7.94712e-13	2.40128e-12	17.8836
NRGN	-1.21907	5.97445	-7.06901	2.89321e-12	8.46585e-12	16.6164
RP11-192H23.5	-1.19311	2.25698	-6.70171	3.40453e-11	9.28962e-11	14.2022
MOBP	-1.0393	4.25623	-6.6992	3.46112e-11	9.43738e-11	14.1861
RN7SL2	-1.01296	12.7927	-5.80028	8.82924e-09	2.06101e-08	8.78145
RP11-862L9.3	-1.06478	4.41704	-5.26818	1.6812e-07	3.58068e-07	5.9253
RPPH1	-1.17002	5.42171	-4.54459	6.16378e-06	1.17056e-05	2.46053
